# Supplementary material for: Chlorido[2,15-dimethyl-3,7,10,14,20-penta­azabicyclo­[14.3.1]eicosa-1(20),2,14,16,18-penta­ene]manganese(II) perchlorate acetonitrile solvate
Source: Acta Crystallogr Sect E Struct Rep Online. 2009 Feb 21;65(Pt 3):m290–1. doi: 10.1107/S1600536809005595 (PMC2968472; doi:10.1107/S1600536809005595)
Supplement: Supplementary file 1 [file e-65-0m290-sup1.cif]

##############################################################################
###                                                                        ###
###        Electronic paper (Acta Crystallographica Section E)             ###
###                                                                        ###
##############################################################################
#                                                                            #
# This CIF contains the data in a paper accepted for publication in Acta     #
# Crystallographica Section E. It conforms to the requirements of Notes      #
# for Authors for Section E, and has been peer reviewed under the auspices   #
# of the IUCr Commission on Journals.                                        #
#                                                                            #
# Full details of the Crystallographic Information File format               #
# are given in the paper "The Crystallographic Information File (CIF):       #
# a New Standard Archive File for Crystallography" by S. R. Hall, F. H.      #
# Allen and I. D. Brown [Acta Cryst. (1991), A47, 655-685].                  #
#                                                                            #
# The current version of the core CIF dictionary is obtainable from          #
# ftp://ftp.iucr.org/pub/cif_core.dic. The current version number is 2.4.    #
#                                                                            #
# Software is freely available for graphical display of the structure(s) in  #
# this CIF.  For information consult the CIF home page http://www.iucr.org/  #
# cif/home.html                                                              #
#                                                                            #
# This file may be used for bona fide research purposes within the           #
# scientific community so long as proper attribution is given to the journal # 
# article from which it was obtained.                                        #
#                                                                            #
##############################################################################
                                             
data_I
_audit_creation_method     SHELXL-97
_chemical_name_systematic
;
Chlorido[2,15-dimethyl-3,7,10,14,20-pentaazabicyclo[14.3.1]eicosa-
1(20),2,14,16,18-pentaene]manganese(II) perchlorate acetonitrile solvate
;
_chemical_name_common     ?
_chemical_formula_moiety     'C17 H27 Cl Mn N5 +, Cl O4 -, C2 H3 N'
_chemical_formula_sum     'C19 H30 Cl2 Mn N6 O4'
_chemical_formula_iupac     '[Mn Cl (C17 H27 N5)] Cl O4, C2 H3 N'
_chemical_formula_weight     532.33
_chemical_melting_point     ?
_symmetry_cell_setting     triclinic
_symmetry_space_group_name_H-M     'P -1'
_symmetry_space_group_name_Hall     '-P 1'
loop_
    _symmetry_equiv_pos_as_xyz
    'x, y, z'
    '-x, -y, -z'
_cell_length_a     10.0583(7)
_cell_length_b     10.9118(7)
_cell_length_c     11.9591(8)
_cell_angle_alpha     89.492(5)
_cell_angle_beta     70.195(6)
_cell_angle_gamma     84.093(5)
_cell_volume     1227.89(14)
_cell_formula_units_Z     2
_cell_measurement_reflns_used     5931
_cell_measurement_theta_min     3
_cell_measurement_theta_max     24
_cell_measurement_temperature     293(2)
_exptl_crystal_description     block
_exptl_crystal_colour     colourless
_exptl_crystal_size_max     0.4
_exptl_crystal_size_mid     0.2
_exptl_crystal_size_min     0.1
_exptl_crystal_density_diffrn     1.440
_exptl_crystal_density_meas     ?
_exptl_crystal_density_method     'not measured'
_exptl_crystal_F_000     554
_exptl_absorpt_coefficient_mu     0.792
_exptl_absorpt_correction_type     'multi-scan'
_exptl_absorpt_process_details
;
(CrysAlis CCD; Oxford Diffraction, 2007)
;
_exptl_absorpt_correction_T_min     0.842
_exptl_absorpt_correction_T_max     0.924
_diffrn_ambient_temperature     293(2)
_diffrn_radiation_type     MoK\a
_diffrn_radiation_wavelength     0.71073
_diffrn_radiation_source     'fine-focus sealed tube'
_diffrn_radiation_monochromator     graphite
_diffrn_measurement_device_type     'Kuma KM-4 CCD'
_diffrn_measurement_method     \w
_diffrn_reflns_number     9805
_diffrn_reflns_av_R_equivalents     0.0183
_diffrn_reflns_av_sigmaI/netI     0.0278
_diffrn_reflns_theta_min     2.71
_diffrn_reflns_theta_max     24.99
_diffrn_reflns_theta_full     24.99
_diffrn_measured_fraction_theta_max     0.997
_diffrn_measured_fraction_theta_full     0.997
_diffrn_reflns_limit_h_min     -11
_diffrn_reflns_limit_h_max     8
_diffrn_reflns_limit_k_min     -12
_diffrn_reflns_limit_k_max     12
_diffrn_reflns_limit_l_min     -14
_diffrn_reflns_limit_l_max     12
_refine_special_details
;
Refinement of <i>F</i>^2^ against ALL reflections. The weighted <i>R</i>-factor
<i>wR</i> and goodness of fit <i>S</i> are based on <i>F</i>^2^, conventional
<i>R</i>-factors <i>R</i> are based on <i>F</i>, with <i>F</i> set to zero for
negative <i>F</i>^2^. The threshold expression of <i>F</i>^2^ >
\s(<i>F</i>^2^) is used only for calculating <i>R</i>-factors(gt) <i>etc</i>.
and is not relevant to the choice of reflections for refinement.
<i>R</i>-factors based on <i>F</i>^2^ are statistically about twice as large
as those based on <i>F</i>, and <i>R</i>- factors based on ALL data will be
even larger.
;
_reflns_number_total     4301
_reflns_number_gt     3212
_reflns_threshold_expression     I>2\s(I)
_refine_ls_structure_factor_coef     Fsqd
_refine_ls_matrix_type     full
_refine_ls_R_factor_all     0.0581
_refine_ls_R_factor_gt     0.0416
_refine_ls_wR_factor_gt     0.1214
_refine_ls_wR_factor_ref     0.1324
_refine_ls_goodness_of_fit_ref     1.121
_refine_ls_restrained_S_all     1.211
_refine_ls_number_reflns     4301
_refine_ls_number_parameters     329
_refine_ls_number_restraints     68
_refine_ls_hydrogen_treatment     constr
_refine_ls_weighting_scheme     calc
_refine_ls_weighting_details
                   'calc w=1/[\s^2^(Fo^2^)+(0.08P)^2^] where P=(Fo^2^+2Fc^2^)/3'
_atom_sites_solution_hydrogens     geom
_atom_sites_solution_primary     direct
_atom_sites_solution_secondary     difmap
_refine_ls_shift/su_max     0.000
_refine_ls_shift/su_mean     0.000
_refine_diff_density_max     0.429
_refine_diff_density_min     -0.434
_refine_ls_extinction_method     none
_refine_ls_extinction_coef     ?
loop_
    _atom_type_symbol
    _atom_type_description
    _atom_type_scat_dispersion_real
    _atom_type_scat_dispersion_imag
    _atom_type_scat_source
    'C' 'C' 0.0033 0.0016
                         'International Tables Vol C Tables 4.2.6.8 and 6.1.1.4'
    'H' 'H' 0.0000 0.0000
                         'International Tables Vol C Tables 4.2.6.8 and 6.1.1.4'
    'N' 'N' 0.0061 0.0033
                         'International Tables Vol C Tables 4.2.6.8 and 6.1.1.4'
    'Cl' 'Cl' 0.1484 0.1585
                         'International Tables Vol C Tables 4.2.6.8 and 6.1.1.4'
    'Mn' 'Mn' 0.3368 0.7283
                         'International Tables Vol C Tables 4.2.6.8 and 6.1.1.4'
    'O' 'O' 0.0106 0.0060
                         'International Tables Vol C Tables 4.2.6.8 and 6.1.1.4'
_computing_data_collection
;
CrysAlis CCD (Oxford Diffraction, 2007)
;
_computing_cell_refinement
;
CrysAlis RED (Oxford Diffraction, 2007)
;
_computing_data_reduction
;
CrysAlis RED (Oxford Diffraction, 2007)
;
_computing_structure_solution     'SHELX-97 (Sheldrick, 2008)'
_computing_structure_refinement     'SHELXL97 (Sheldrick, 2008)'
_computing_molecular_graphics
                   'Stereochemical Workstation Operation Manual (Siemens, 1989)'
_computing_publication_material     'SHELXL97 (Sheldrick, 2008)'
loop_
    _atom_site_type_symbol
    _atom_site_label
    _atom_site_fract_x
    _atom_site_fract_y
    _atom_site_fract_z
    _atom_site_U_iso_or_equiv
    _atom_site_adp_type
    _atom_site_calc_flag
    _atom_site_refinement_flags
    _atom_site_occupancy
    _atom_site_disorder_assembly
    _atom_site_disorder_group
    Mn Mn1 0.44426(5) 0.28963(4) 0.20642(4) 0.04702(19) Uani d . 1 . .
    Cl Cl1 0.31564(10) 0.17792(9) 0.11320(8) 0.0692(3) Uani d . 1 . .
    C C1 0.7488(3) 0.3700(3) 0.1391(2) 0.0476(7) Uani d . 1 . .
    C C2 0.7747(3) 0.2331(3) 0.1285(3) 0.0544(8) Uani d . 1 . .
    C C21 0.9208(4) 0.1739(4) 0.1132(4) 0.0838(12) Uani d . 1 . .
    H H21A 0.9209 0.0859 0.1134 0.109 Uiso calc R 1 . .
    H H21B 0.9492 0.2002 0.1774 0.109 Uiso calc R 1 . .
    H H21C 0.9862 0.1976 0.0390 0.109 Uiso calc R 1 . .
    N N3 0.6681(3) 0.1794(2) 0.1317(2) 0.0579(7) Uani d . 1 . .
    C C4 0.6780(5) 0.0432(4) 0.1191(4) 0.0882(13) Uani d . 1 . .
    H H4A 0.7750 0.0114 0.0738 0.106 Uiso calc R 1 . .
    H H4B 0.6173 0.0215 0.0759 0.106 Uiso calc R 1 . .
    C C5 0.6331(5) -0.0152(3) 0.2403(5) 0.0938(14) Uani d . 1 . .
    H H5A 0.6526 -0.1040 0.2289 0.113 Uiso calc R 1 . .
    H H5B 0.6910 0.0110 0.2842 0.113 Uiso calc R 1 . .
    C C6 0.4797(5) 0.0153(4) 0.3139(5) 0.0972(15) Uani d . 1 . .
    H H6A 0.4210 -0.0044 0.2682 0.117 Uiso calc R 1 . .
    H H6B 0.4571 -0.0350 0.3838 0.117 Uiso calc R 1 . .
    N N7 0.4460(3) 0.1468(3) 0.3517(3) 0.0682(8) Uani d . 1 . .
    H H7 0.5139 0.1655 0.3813 0.082 Uiso calc R 1 . .
    C C8 0.3099(4) 0.1695(4) 0.4485(4) 0.0905(13) Uani d . 1 . .
    H H8A 0.3115 0.1198 0.5158 0.109 Uiso calc R 1 . .
    H H8B 0.2339 0.1468 0.4227 0.109 Uiso calc R 1 . .
    C C9 0.2845(5) 0.3013(4) 0.4839(3) 0.0799(11) Uani d . 1 . .
    H H9A 0.3599 0.3232 0.5109 0.096 Uiso calc R 1 . .
    H H9B 0.1953 0.3167 0.5492 0.096 Uiso calc R 1 . .
    N N10 0.2796(3) 0.3788(3) 0.3822(2) 0.0589(7) Uani d . 1 . .
    H H10 0.3047 0.4543 0.3933 0.071 Uiso calc R 1 . .
    C C11 0.1369(3) 0.3957(4) 0.3697(3) 0.0662(9) Uani d . 1 . .
    H H11A 0.0650 0.4035 0.4482 0.079 Uiso calc R 1 . .
    H H11B 0.1234 0.3230 0.3304 0.079 Uiso calc R 1 . .
    C C12 0.1163(3) 0.5084(4) 0.2992(3) 0.0635(9) Uani d . 1 . .
    H H12A 0.1351 0.5800 0.3367 0.076 Uiso calc R 1 . .
    H H12B 0.0175 0.5204 0.3045 0.076 Uiso calc R 1 . .
    C C13 0.2087(3) 0.5036(4) 0.1681(3) 0.0592(9) Uani d . 1 . .
    H H13A 0.1856 0.4369 0.1272 0.071 Uiso calc R 1 . .
    H H13B 0.1904 0.5802 0.1315 0.071 Uiso calc R 1 . .
    N N14 0.3594(2) 0.4841(2) 0.1571(2) 0.0478(6) Uani d . 1 . .
    C C15 0.4326(3) 0.5735(3) 0.1512(2) 0.0469(7) Uani d . 1 . .
    C C22 0.3868(4) 0.7083(3) 0.1474(3) 0.0668(10) Uani d . 1 . .
    H H22A 0.2947 0.7186 0.1391 0.087 Uiso calc R 1 . .
    H H22B 0.4540 0.7437 0.0810 0.087 Uiso calc R 1 . .
    H H22C 0.3825 0.7487 0.2197 0.087 Uiso calc R 1 . .
    C C16 0.5821(3) 0.5369(3) 0.1479(3) 0.0476(7) Uani d . 1 . .
    C C17 0.6801(4) 0.6185(3) 0.1400(3) 0.0631(9) Uani d . 1 . .
    H H17A 0.6559 0.7028 0.1380 0.076 Uiso calc R 1 . .
    C C18 0.8150(4) 0.5727(4) 0.1352(3) 0.0704(10) Uani d . 1 . .
    H H18A 0.8816 0.6263 0.1340 0.084 Uiso calc R 1 . .
    C C19 0.8505(3) 0.4478(4) 0.1321(3) 0.0654(10) Uani d . 1 . .
    H H19A 0.9423 0.4160 0.1254 0.078 Uiso calc R 1 . .
    N N20 0.6156(2) 0.4155(2) 0.1509(2) 0.0425(5) Uani d . 1 . .
    N N23 -0.0126(5) 0.8132(4) 0.1994(4) 0.1062(13) Uani d . 1 . .
    C C24 0.0164(4) 0.8829(4) 0.2528(4) 0.0760(11) Uani d . 1 . .
    C C25 0.0549(6) 0.9727(4) 0.3213(5) 0.1053(16) Uani d . 1 . .
    H H251 0.1320 1.0136 0.2699 0.137 Uiso calc R 1 . .
    H H252 0.0837 0.9318 0.3821 0.137 Uiso calc R 1 . .
    H H253 -0.0254 1.0322 0.3574 0.137 Uiso calc R 1 . .
    Cl Cl2 0.72849(11) 0.28375(9) 0.48084(8) 0.0727(3) Uani d D 1 . .
    O O1 0.7114(7) 0.2002(6) 0.4036(5) 0.155(3) Uani d PDU 0.744(7) A 1
    O O2 0.8302(5) 0.2290(5) 0.5320(5) 0.136(2) Uani d PDU 0.744(7) A 1
    O O3 0.6031(5) 0.3181(7) 0.5761(4) 0.156(3) Uani d PDU 0.744(7) A 1
    O O4 0.7887(6) 0.3879(5) 0.4240(5) 0.149(3) Uani d PDU 0.744(7) A 1
    O O1A 0.6571(17) 0.3333(16) 0.4029(12) 0.150(8) Uani d PDU 0.256(7) A 2
    O O2A 0.706(2) 0.1585(7) 0.491(2) 0.194(10) Uani d PDU 0.256(7) A 2
    O O3A 0.668(2) 0.3472(18) 0.5903(10) 0.202(13) Uani d PDU 0.256(7) A 2
    O O4A 0.8736(8) 0.297(2) 0.429(2) 0.45(4) Uani d PDU 0.256(7) A 2
loop_
    _atom_site_aniso_label
    _atom_site_aniso_U_11
    _atom_site_aniso_U_22
    _atom_site_aniso_U_33
    _atom_site_aniso_U_12
    _atom_site_aniso_U_13
    _atom_site_aniso_U_23
    Mn1 0.0438(3) 0.0503(3) 0.0490(3) -0.0094(2) -0.0170(2) -0.0083(2)
    Cl1 0.0697(6) 0.0756(6) 0.0717(6) -0.0229(5) -0.0314(5) -0.0163(5)
    C1 0.0384(15) 0.068(2) 0.0364(15) -0.0069(14) -0.0123(12) -0.0001(14)
    C2 0.0488(18) 0.070(2) 0.0444(17) 0.0035(16) -0.0181(14) -0.0054(15)
    C21 0.053(2) 0.102(3) 0.093(3) 0.014(2) -0.027(2) 0.005(2)
    N3 0.0594(17) 0.0550(16) 0.0611(17) 0.0056(13) -0.0254(14) -0.0202(13)
    C4 0.096(3) 0.065(2) 0.113(4) 0.017(2) -0.053(3) -0.039(2)
    C5 0.119(4) 0.040(2) 0.138(4) -0.003(2) -0.065(3) -0.007(2)
    C6 0.107(4) 0.053(2) 0.145(4) -0.022(2) -0.057(3) 0.013(3)
    N7 0.070(2) 0.0633(18) 0.078(2) -0.0174(15) -0.0311(17) 0.0106(16)
    C8 0.080(3) 0.098(3) 0.089(3) -0.020(3) -0.021(2) 0.037(3)
    C9 0.084(3) 0.098(3) 0.048(2) -0.009(2) -0.0101(19) 0.002(2)
    N10 0.0586(16) 0.0675(18) 0.0475(15) -0.0065(14) -0.0139(13) -0.0032(13)
    C11 0.0507(19) 0.084(3) 0.053(2) -0.0094(18) -0.0022(16) -0.0102(18)
    C12 0.0380(17) 0.090(3) 0.056(2) 0.0052(17) -0.0099(15) -0.0180(18)
    C13 0.0404(16) 0.081(2) 0.058(2) 0.0041(16) -0.0216(15) -0.0095(17)
    N14 0.0386(13) 0.0638(17) 0.0399(13) 0.0000(12) -0.0133(11) -0.0075(12)
    C15 0.0493(17) 0.0554(18) 0.0340(15) -0.0048(14) -0.0118(13) -0.0024(13)
    C22 0.068(2) 0.056(2) 0.066(2) 0.0073(17) -0.0138(18) 0.0016(17)
    C16 0.0473(17) 0.0570(19) 0.0406(15) -0.0078(14) -0.0169(13) -0.0062(13)
    C17 0.067(2) 0.064(2) 0.062(2) -0.0224(18) -0.0226(18) -0.0012(17)
    C18 0.060(2) 0.089(3) 0.074(2) -0.035(2) -0.0295(19) -0.001(2)
    C19 0.0417(18) 0.099(3) 0.060(2) -0.0172(19) -0.0211(16) 0.005(2)
    N20 0.0366(12) 0.0502(14) 0.0414(13) -0.0061(11) -0.0134(10) -0.0028(11)
    N23 0.105(3) 0.085(3) 0.138(4) -0.012(2) -0.052(3) -0.015(3)
    C24 0.065(2) 0.062(2) 0.102(3) -0.0037(19) -0.031(2) 0.009(2)
    C25 0.130(4) 0.081(3) 0.125(4) -0.022(3) -0.066(4) 0.007(3)
    Cl2 0.0845(7) 0.0778(6) 0.0613(6) -0.0233(5) -0.0277(5) -0.0020(5)
    O1 0.182(5) 0.162(5) 0.141(5) -0.044(4) -0.071(4) -0.066(4)
    O2 0.143(4) 0.144(4) 0.146(5) 0.012(3) -0.088(4) 0.017(3)
    O3 0.107(4) 0.252(7) 0.081(3) 0.034(4) -0.012(3) -0.019(4)
    O4 0.164(5) 0.132(4) 0.169(5) -0.070(4) -0.064(4) 0.062(4)
    O1A 0.168(11) 0.172(12) 0.119(9) -0.018(8) -0.060(8) 0.029(8)
    O2A 0.227(14) 0.160(13) 0.204(14) -0.056(9) -0.074(10) 0.006(9)
    O3A 0.226(16) 0.211(15) 0.181(15) -0.026(10) -0.081(10) -0.055(9)
    O4A 0.44(4) 0.45(4) 0.46(4) -0.054(12) -0.142(16) 0.024(11)
_geom_special_details
;
All e.s.d.'s (except the e.s.d. in the dihedral angle between two l.s. planes)
are estimated using the full covariance matrix. The cell e.s.d.'s are taken
into account individually in the estimation of e.s.d.'s in distances, angles
and torsion angles; correlations between e.s.d.'s in cell parameters are only
used when they are defined by crystal symmetry. An approximate (isotropic)
treatment of cell e.s.d.'s is used for estimating e.s.d.'s involving l.s.
planes.
;
loop_
    _geom_bond_atom_site_label_1
    _geom_bond_atom_site_label_2
    _geom_bond_site_symmetry_2
    _geom_bond_distance
    _geom_bond_publ_flag
    Mn1 N20 . 2.234(2) y
    Mn1 N3 . 2.326(3) y
    Mn1 N7 . 2.327(3) y
    Mn1 N10 . 2.336(3) y
    Mn1 N14 . 2.350(3) y
    Mn1 Cl1 . 2.3934(9) y
    C1 N20 . 1.341(4) ?
    C1 C19 . 1.376(4) ?
    C1 C2 . 1.489(5) ?
    C2 N3 . 1.263(4) ?
    C2 C21 . 1.496(4) ?
    C21 H21A . 0.9600 ?
    C21 H21B . 0.9600 ?
    C21 H21C . 0.9600 ?
    N3 C4 . 1.485(5) ?
    C4 C5 . 1.520(6) ?
    C4 H4A . 0.9700 ?
    C4 H4B . 0.9700 ?
    C5 C6 . 1.498(6) ?
    C5 H5A . 0.9700 ?
    C5 H5B . 0.9700 ?
    C6 N7 . 1.478(5) ?
    C6 H6A . 0.9700 ?
    C6 H6B . 0.9700 ?
    N7 C8 . 1.463(5) ?
    N7 H7 . 0.9100 ?
    C8 C9 . 1.475(6) ?
    C8 H8A . 0.9700 ?
    C8 H8B . 0.9700 ?
    C9 N10 . 1.487(4) ?
    C9 H9A . 0.9700 ?
    C9 H9B . 0.9700 ?
    N10 C11 . 1.485(4) ?
    N10 H10 . 0.9100 ?
    C11 C12 . 1.521(5) ?
    C11 H11A . 0.9700 ?
    C11 H11B . 0.9700 ?
    C12 C13 . 1.526(4) ?
    C12 H12A . 0.9700 ?
    C12 H12B . 0.9700 ?
    C13 N14 . 1.469(3) ?
    C13 H13A . 0.9700 ?
    C13 H13B . 0.9700 ?
    N14 C15 . 1.269(4) ?
    C15 C22 . 1.500(4) ?
    C15 C16 . 1.502(4) ?
    C22 H22A . 0.9600 ?
    C22 H22B . 0.9600 ?
    C22 H22C . 0.9600 ?
    C16 N20 . 1.337(4) ?
    C16 C17 . 1.374(4) ?
    C17 C18 . 1.379(5) ?
    C17 H17A . 0.9300 ?
    C18 C19 . 1.370(5) ?
    C18 H18A . 0.9300 ?
    C19 H19A . 0.9300 ?
    N23 C24 . 1.118(5) ?
    C24 C25 . 1.446(7) ?
    C25 H251 . 0.9600 ?
    C25 H252 . 0.9600 ?
    C25 H253 . 0.9600 ?
    Cl2 O1 . 1.367(3) ?
    Cl2 O2 . 1.438(3) ?
    Cl2 O3 . 1.403(4) ?
    Cl2 O4 . 1.403(3) ?
    Cl2 O1A . 1.429(5) ?
    Cl2 O2A . 1.406(5) ?
    Cl2 O3A . 1.398(5) ?
    Cl2 O4A . 1.402(5) ?
loop_
    _geom_angle_atom_site_label_1
    _geom_angle_atom_site_label_2
    _geom_angle_atom_site_label_3
    _geom_angle_site_symmetry_1
    _geom_angle_site_symmetry_3
    _geom_angle
    _geom_angle_publ_flag
    N20 Mn1 N3 . . 68.62(9) ?
    N20 Mn1 N7 . . 118.71(9) ?
    N3 Mn1 N7 . . 75.97(10) ?
    N20 Mn1 N10 . . 105.07(9) ?
    N3 Mn1 N10 . . 141.85(9) ?
    N7 Mn1 N10 . . 75.11(10) ?
    N20 Mn1 N14 . . 68.58(8) ?
    N3 Mn1 N14 . . 130.50(9) ?
    N7 Mn1 N14 . . 148.65(10) ?
    N10 Mn1 N14 . . 73.60(9) ?
    N20 Mn1 Cl1 . . 137.26(7) ?
    N3 Mn1 Cl1 . . 100.45(7) ?
    N7 Mn1 Cl1 . . 96.45(8) ?
    N10 Mn1 Cl1 . . 107.03(7) ?
    N14 Mn1 Cl1 . . 94.43(7) ?
    N20 C1 C19 . . 120.6(3) ?
    N20 C1 C2 . . 114.3(3) ?
    C19 C1 C2 . . 125.1(3) ?
    N3 C2 C1 . . 114.9(3) ?
    N3 C2 C21 . . 127.0(3) ?
    C1 C2 C21 . . 118.2(3) ?
    C2 C21 H21A . . 109.5 ?
    C2 C21 H21B . . 109.5 ?
    H21A C21 H21B . . 109.5 ?
    C2 C21 H21C . . 109.5 ?
    H21A C21 H21C . . 109.5 ?
    H21B C21 H21C . . 109.5 ?
    C2 N3 C4 . . 121.2(3) ?
    C2 N3 Mn1 . . 118.2(2) ?
    C4 N3 Mn1 . . 118.7(2) ?
    N3 C4 C5 . . 110.8(3) ?
    N3 C4 H4A . . 109.5 ?
    C5 C4 H4A . . 109.5 ?
    N3 C4 H4B . . 109.5 ?
    C5 C4 H4B . . 109.5 ?
    H4A C4 H4B . . 108.1 ?
    C6 C5 C4 . . 114.7(4) ?
    C6 C5 H5A . . 108.6 ?
    C4 C5 H5A . . 108.6 ?
    C6 C5 H5B . . 108.6 ?
    C4 C5 H5B . . 108.6 ?
    H5A C5 H5B . . 107.6 ?
    N7 C6 C5 . . 112.2(3) ?
    N7 C6 H6A . . 109.2 ?
    C5 C6 H6A . . 109.2 ?
    N7 C6 H6B . . 109.2 ?
    C5 C6 H6B . . 109.2 ?
    H6A C6 H6B . . 107.9 ?
    C8 N7 C6 . . 111.9(3) ?
    C8 N7 Mn1 . . 107.3(2) ?
    C6 N7 Mn1 . . 117.4(3) ?
    C8 N7 H7 . . 106.6 ?
    C6 N7 H7 . . 106.6 ?
    Mn1 N7 H7 . . 106.6 ?
    N7 C8 C9 . . 109.1(3) ?
    N7 C8 H8A . . 109.9 ?
    C9 C8 H8A . . 109.9 ?
    N7 C8 H8B . . 109.9 ?
    C9 C8 H8B . . 109.9 ?
    H8A C8 H8B . . 108.3 ?
    C8 C9 N10 . . 110.6(3) ?
    C8 C9 H9A . . 109.5 ?
    N10 C9 H9A . . 109.5 ?
    C8 C9 H9B . . 109.5 ?
    N10 C9 H9B . . 109.5 ?
    H9A C9 H9B . . 108.1 ?
    C11 N10 C9 . . 113.3(3) ?
    C11 N10 Mn1 . . 109.01(19) ?
    C9 N10 Mn1 . . 109.3(2) ?
    C11 N10 H10 . . 108.4 ?
    C9 N10 H10 . . 108.4 ?
    Mn1 N10 H10 . . 108.4 ?
    N10 C11 C12 . . 113.0(3) ?
    N10 C11 H11A . . 109.0 ?
    C12 C11 H11A . . 109.0 ?
    N10 C11 H11B . . 109.0 ?
    C12 C11 H11B . . 109.0 ?
    H11A C11 H11B . . 107.8 ?
    C11 C12 C13 . . 115.8(3) ?
    C11 C12 H12A . . 108.3 ?
    C13 C12 H12A . . 108.3 ?
    C11 C12 H12B . . 108.3 ?
    C13 C12 H12B . . 108.3 ?
    H12A C12 H12B . . 107.4 ?
    N14 C13 C12 . . 109.6(2) ?
    N14 C13 H13A . . 109.7 ?
    C12 C13 H13A . . 109.7 ?
    N14 C13 H13B . . 109.7 ?
    C12 C13 H13B . . 109.7 ?
    H13A C13 H13B . . 108.2 ?
    C15 N14 C13 . . 121.8(3) ?
    C15 N14 Mn1 . . 118.56(19) ?
    C13 N14 Mn1 . . 117.3(2) ?
    N14 C15 C22 . . 127.6(3) ?
    N14 C15 C16 . . 114.6(3) ?
    C22 C15 C16 . . 117.7(3) ?
    C15 C22 H22A . . 109.5 ?
    C15 C22 H22B . . 109.5 ?
    H22A C22 H22B . . 109.5 ?
    C15 C22 H22C . . 109.5 ?
    H22A C22 H22C . . 109.5 ?
    H22B C22 H22C . . 109.5 ?
    N20 C16 C17 . . 121.2(3) ?
    N20 C16 C15 . . 114.4(3) ?
    C17 C16 C15 . . 124.4(3) ?
    C16 C17 C18 . . 118.7(3) ?
    C16 C17 H17A . . 120.7 ?
    C18 C17 H17A . . 120.7 ?
    C19 C18 C17 . . 119.7(3) ?
    C19 C18 H18A . . 120.2 ?
    C17 C18 H18A . . 120.2 ?
    C18 C19 C1 . . 119.3(3) ?
    C18 C19 H19A . . 120.3 ?
    C1 C19 H19A . . 120.3 ?
    C16 N20 C1 . . 120.3(2) ?
    C16 N20 Mn1 . . 120.06(18) ?
    C1 N20 Mn1 . . 118.8(2) ?
    N23 C24 C25 . . 179.6(6) ?
    C24 C25 H251 . . 109.5 ?
    C24 C25 H252 . . 109.5 ?
    H251 C25 H252 . . 109.5 ?
    C24 C25 H253 . . 109.5 ?
    H251 C25 H253 . . 109.5 ?
    H252 C25 H253 . . 109.5 ?
    O3A Cl2 O4A . . 112.0(8) ?
    O1 Cl2 O3 . . 113.0(4) ?
    O1 Cl2 O4 . . 112.7(4) ?
    O3 Cl2 O4 . . 111.0(4) ?
    O3A Cl2 O2A . . 111.6(7) ?
    O4A Cl2 O2A . . 110.8(8) ?
    O3A Cl2 O1A . . 108.0(7) ?
    O4A Cl2 O1A . . 108.5(7) ?
    O2A Cl2 O1A . . 105.7(7) ?
    O1 Cl2 O2 . . 108.9(4) ?
    O3 Cl2 O2 . . 106.4(3) ?
    O4 Cl2 O2 . . 104.1(3) ?
loop_
    _geom_torsion_atom_site_label_1
    _geom_torsion_atom_site_label_2
    _geom_torsion_atom_site_label_3
    _geom_torsion_atom_site_label_4
    _geom_torsion_site_symmetry_1
    _geom_torsion_site_symmetry_2
    _geom_torsion_site_symmetry_3
    _geom_torsion_site_symmetry_4
    _geom_torsion
    _geom_torsion_publ_flag
    N20 C1 C2 N3 . . . . 0.2(4) ?
    C19 C1 C2 N3 . . . . -176.7(3) ?
    N20 C1 C2 C21 . . . . 179.2(3) ?
    C19 C1 C2 C21 . . . . 2.2(5) ?
    C1 C2 N3 C4 . . . . 178.4(3) ?
    C21 C2 N3 C4 . . . . -0.5(5) ?
    C1 C2 N3 Mn1 . . . . -17.4(4) ?
    C21 C2 N3 Mn1 . . . . 163.8(3) ?
    N20 Mn1 N3 C2 . . . . 19.7(2) ?
    N7 Mn1 N3 C2 . . . . -109.3(2) ?
    N10 Mn1 N3 C2 . . . . -67.6(3) ?
    N14 Mn1 N3 C2 . . . . 51.5(3) ?
    Cl1 Mn1 N3 C2 . . . . 156.6(2) ?
    N20 Mn1 N3 C4 . . . . -175.6(3) ?
    N7 Mn1 N3 C4 . . . . 55.3(3) ?
    N10 Mn1 N3 C4 . . . . 97.0(3) ?
    N14 Mn1 N3 C4 . . . . -143.9(2) ?
    Cl1 Mn1 N3 C4 . . . . -38.8(3) ?
    C2 N3 C4 C5 . . . . 94.4(4) ?
    Mn1 N3 C4 C5 . . . . -69.7(4) ?
    N3 C4 C5 C6 . . . . 65.7(5) ?
    C4 C5 C6 N7 . . . . -67.4(5) ?
    C5 C6 N7 C8 . . . . -164.2(4) ?
    C5 C6 N7 Mn1 . . . . 71.1(4) ?
    N20 Mn1 N7 C8 . . . . 122.6(3) ?
    N3 Mn1 N7 C8 . . . . 178.2(3) ?
    N10 Mn1 N7 C8 . . . . 23.4(3) ?
    N14 Mn1 N7 C8 . . . . 27.0(4) ?
    Cl1 Mn1 N7 C8 . . . . -82.6(3) ?
    N20 Mn1 N7 C6 . . . . -110.5(3) ?
    N3 Mn1 N7 C6 . . . . -54.9(3) ?
    N10 Mn1 N7 C6 . . . . 150.3(3) ?
    N14 Mn1 N7 C6 . . . . 153.9(3) ?
    Cl1 Mn1 N7 C6 . . . . 44.3(3) ?
    C6 N7 C8 C9 . . . . 178.6(3) ?
    Mn1 N7 C8 C9 . . . . -51.3(4) ?
    N7 C8 C9 N10 . . . . 60.4(4) ?
    C8 C9 N10 C11 . . . . 85.5(4) ?
    C8 C9 N10 Mn1 . . . . -36.3(4) ?
    N20 Mn1 N10 C11 . . . . 125.9(2) ?
    N3 Mn1 N10 C11 . . . . -159.6(2) ?
    N7 Mn1 N10 C11 . . . . -117.8(2) ?
    N14 Mn1 N10 C11 . . . . 64.2(2) ?
    Cl1 Mn1 N10 C11 . . . . -25.5(2) ?
    N20 Mn1 N10 C9 . . . . -109.7(2) ?
    N3 Mn1 N10 C9 . . . . -35.3(3) ?
    N7 Mn1 N10 C9 . . . . 6.6(2) ?
    N14 Mn1 N10 C9 . . . . -171.5(2) ?
    Cl1 Mn1 N10 C9 . . . . 98.9(2) ?
    C9 N10 C11 C12 . . . . 158.7(3) ?
    Mn1 N10 C11 C12 . . . . -79.3(3) ?
    N10 C11 C12 C13 . . . . 66.3(4) ?
    C11 C12 C13 N14 . . . . -57.5(4) ?
    C12 C13 N14 C15 . . . . -92.3(4) ?
    C12 C13 N14 Mn1 . . . . 70.2(3) ?
    N20 Mn1 N14 C15 . . . . -16.4(2) ?
    N3 Mn1 N14 C15 . . . . -48.2(2) ?
    N7 Mn1 N14 C15 . . . . 94.0(3) ?
    N10 Mn1 N14 C15 . . . . 97.6(2) ?
    Cl1 Mn1 N14 C15 . . . . -155.9(2) ?
    N20 Mn1 N14 C13 . . . . -179.5(2) ?
    N3 Mn1 N14 C13 . . . . 148.72(19) ?
    N7 Mn1 N14 C13 . . . . -69.2(3) ?
    N10 Mn1 N14 C13 . . . . -65.5(2) ?
    Cl1 Mn1 N14 C13 . . . . 40.94(19) ?
    C13 N14 C15 C22 . . . . -3.5(5) ?
    Mn1 N14 C15 C22 . . . . -165.8(2) ?
    C13 N14 C15 C16 . . . . 176.4(2) ?
    Mn1 N14 C15 C16 . . . . 14.0(3) ?
    N14 C15 C16 N20 . . . . 0.5(4) ?
    C22 C15 C16 N20 . . . . -179.6(3) ?
    N14 C15 C16 C17 . . . . 179.1(3) ?
    C22 C15 C16 C17 . . . . -1.0(4) ?
    N20 C16 C17 C18 . . . . -0.1(5) ?
    C15 C16 C17 C18 . . . . -178.6(3) ?
    C16 C17 C18 C19 . . . . 3.4(5) ?
    C17 C18 C19 C1 . . . . -2.7(5) ?
    N20 C1 C19 C18 . . . . -1.2(5) ?
    C2 C1 C19 C18 . . . . 175.5(3) ?
    C17 C16 N20 C1 . . . . -3.9(4) ?
    C15 C16 N20 C1 . . . . 174.8(2) ?
    C17 C16 N20 Mn1 . . . . 165.5(2) ?
    C15 C16 N20 Mn1 . . . . -15.8(3) ?
    C19 C1 N20 C16 . . . . 4.5(4) ?
    C2 C1 N20 C16 . . . . -172.5(3) ?
    C19 C1 N20 Mn1 . . . . -165.0(2) ?
    C2 C1 N20 Mn1 . . . . 17.9(3) ?
    N3 Mn1 N20 C16 . . . . 171.1(2) ?
    N7 Mn1 N20 C16 . . . . -129.6(2) ?
    N10 Mn1 N20 C16 . . . . -48.6(2) ?
    N14 Mn1 N20 C16 . . . . 16.6(2) ?
    Cl1 Mn1 N20 C16 . . . . 89.0(2) ?
    N3 Mn1 N20 C1 . . . . -19.29(19) ?
    N7 Mn1 N20 C1 . . . . 40.0(2) ?
    N10 Mn1 N20 C1 . . . . 121.0(2) ?
    N14 Mn1 N20 C1 . . . . -173.8(2) ?
    Cl1 Mn1 N20 C1 . . . . -101.4(2) ?
loop_
    _geom_hbond_atom_site_label_D
    _geom_hbond_atom_site_label_H
    _geom_hbond_atom_site_label_A
    _geom_hbond_site_symmetry_A
    _geom_hbond_distance_DH
    _geom_hbond_distance_HA
    _geom_hbond_distance_DA
    _geom_hbond_angle_DHA
    C25 H252 O2 2_666 0.96 2.27 3.168(6) 155.8
    N7 H7 O1 . 0.91 2.16 3.050(6) 164.8
    N10 H10 O3A 2_666 0.91 2.23 3.13(2) 169
data_global
_journal_date_recd_electronic     2009-02-06
_journal_date_accepted     2009-02-17
_journal_name_full     'Acta Crystallographica, Section E'
_journal_year     2009
_journal_volume     65
_journal_issue      3
_journal_page_first     m290
_journal_page_last     m291
_journal_paper_category     QM
_journal_coeditor_code     BG2236
_publ_contact_author_name     'Dr Maciej Kubicki'
_publ_contact_author_address
;
Faculty of Chemistry
Adam Mickiewicz University
Grunwaldzka 6
60-780 Pozna\'n, Poland
;
_publ_contact_author_email     'mkubicki@amu.edu.pl'
_publ_section_title
;\
Chlorido[2,15-dimethyl-3,7,10,14,20-pentaazabicyclo[14.3.1]eicosa-1(20),2,14,\
16,18-pentaene]manganese(II) perchlorate acetonitrile solvate
;
loop_
    _publ_author_name
    _publ_author_footnote
    _publ_author_address
    'G\/lowi\'nska, Agnieszka' .
;
Department of Chemistry
Adam Mickiewicz University
Grunwaldzka 6
60-780 Pozna\'n
Poland
;
    'Patroniak, Violetta' .
;
Department of Chemistry
Adam Mickiewicz University
Grunwaldzka 6
60-780 Pozna\'n
Poland
;
    'Radecka-Paryzek, Wanda' .
;
Department of Chemistry
Adam Mickiewicz University
Grunwaldzka 6
60-780 Pozna\'n
Poland
;
    'Kubicki, Maciej' .
;
Department of Chemistry
Adam Mickiewicz University
Grunwaldzka 6
60-780 Pozna\'n
Poland
;
_publ_section_synopsis     .
