# Supplementary material for: Chlorido[2,15-dimethyl-3,7,10,14,20-penta­azabicyclo­[14.3.1]eicosa-1(20),2,14,16,18-penta­ene]manganese(II) perchlorate acetonitrile solvate
Source: Acta Crystallogr Sect E Struct Rep Online. 2009 Feb 21;65(Pt 3):m290–1. doi: 10.1107/S1600536809005595 (PMC2968472; doi:10.1107/S1600536809005595)
Supplement: Supplementary file 2 [file e-65-0m290-Isup2.hkl]

#
# h,k,l, Fc-squared, Fo-squared, sigma(Fo-squared) and status flag
#
data_I
_shelx_title '    vp54a in P-1'
_shelx_refln_list_code          4
_shelx_F_calc_maximum      163.21
_exptl_crystal_F_000       554.00
_reflns_d_resolution_high  0.8411
 
loop_
 _symmetry_equiv_pos_as_xyz
 'x, y, z'
 '-x, -y, -z'
 
_cell_length_a    10.0583
_cell_length_b    10.9118
_cell_length_c    11.9591
_cell_angle_alpha  89.492
_cell_angle_beta   70.195
_cell_angle_gamma  84.093
 
_shelx_F_squared_multiplier     1.000
 
loop_
 _refln_index_h
 _refln_index_k
 _refln_index_l
 _refln_F_squared_calc
 _refln_F_squared_meas
 _refln_F_squared_sigma
 _refln_observed_status
   2   0   0     3002.53     3034.73     27.62 o
   3   0   0     2463.25     2404.73     28.85 o
   4   0   0        3.03        1.71      1.18 o
   5   0   0       44.92       24.43      2.62 o
   6   0   0       30.39       25.05      3.31 o
   7   0   0      627.67      672.17      8.30 o
   8   0   0      223.20      262.16      6.36 o
   9   0   0      152.34      135.58      5.96 o
  10   0   0       35.96       35.32      4.75 o
  11   0   0       10.00       13.86      4.97 o
 -11   1   0       14.95       15.52      5.26 o
 -10   1   0       78.87       66.54      5.55 o
  -9   1   0       22.05       26.58      4.55 o
  -8   1   0      113.47      123.59      5.05 o
  -7   1   0      373.59      344.21      6.51 o
  -6   1   0      331.20      366.06      7.51 o
  -5   1   0       91.76      106.46      3.57 o
  -4   1   0       32.94       47.92      2.71 o
  -3   1   0     4800.05     4734.34     66.21 o
  -2   1   0       35.52       41.43      2.16 o
  -1   1   0      364.04      364.69     17.14 o
   1   1   0     1644.74     1358.50     30.92 o
   2   1   0     6431.92     6130.34     12.69 o
   3   1   0      109.51      133.77      2.66 o
   4   1   0     1672.83     1776.18     22.83 o
   5   1   0      956.21     1143.16      9.76 o
   6   1   0     2493.93     2544.97     21.39 o
   7   1   0     1499.79     1546.37     14.50 o
   8   1   0        3.98        1.25      1.42 o
   9   1   0       57.52       58.03      4.57 o
  10   1   0       19.38       18.76      5.21 o
  11   1   0        0.18        0.00      3.23 o
 -10   2   0       13.38       16.94      4.85 o
  -9   2   0       23.79       21.98      4.67 o
  -8   2   0      282.52      259.43      6.64 o
  -7   2   0      643.50      668.92     13.31 o
  -6   2   0      353.53      332.75      6.19 o
  -5   2   0       43.20       41.53      3.19 o
  -4   2   0     1137.52     1234.71      8.32 o
  -3   2   0      995.38      963.81     13.68 o
  -2   2   0       53.56       62.79      2.96 o
  -1   2   0     2283.26     2326.04      9.03 o
   0   2   0     2907.23     3282.79      8.22 o
   1   2   0      841.85      793.98      9.78 o
   2   2   0     3233.46     3553.87     45.55 o
   3   2   0      115.73       99.68      2.48 o
   4   2   0     1394.28     1232.58     11.08 o
   5   2   0      566.36      566.82      6.84 o
   6   2   0       43.80       38.61      3.46 o
   7   2   0      148.34      153.02      5.30 o
   8   2   0      129.16      126.06      5.83 o
   9   2   0       71.13       72.74      6.02 o
  10   2   0       43.11       51.74      8.41 o
  11   2   0       32.90       31.29      8.41 o
 -10   3   0       77.39       80.07      6.79 o
  -9   3   0       24.11       11.55      5.75 o
  -8   3   0       18.31       17.62      5.63 o
  -7   3   0        1.60        0.00      0.68 o
  -6   3   0      160.18      160.03      5.96 o
  -5   3   0      118.99      111.52      4.92 o
  -4   3   0      781.39      775.50      4.93 o
  -3   3   0     3054.42     3019.82     14.83 o
  -2   3   0      364.75      277.53      8.29 o
  -1   3   0      319.50      333.29     17.37 o
   0   3   0        1.19        2.89      1.83 o
   1   3   0     4533.21     4648.03     15.24 o
   2   3   0       11.30       19.03      2.72 o
   3   3   0      284.80      271.61      8.53 o
   4   3   0       42.97       44.71      1.63 o
   5   3   0      376.55      401.28      6.20 o
   6   3   0      915.01      873.79      8.75 o
   7   3   0      376.86      401.24      9.42 o
   8   3   0        2.12        0.73      7.44 o
   9   3   0       13.17       18.35      7.11 o
  10   3   0       12.79       21.10      8.65 o
  11   3   0       10.93       16.09      9.22 o
 -10   4   0        1.38        2.75      8.17 o
  -9   4   0       41.75       38.97      6.20 o
  -8   4   0       72.88       68.25      8.85 o
  -7   4   0        1.19        0.29      5.03 o
  -6   4   0      170.67      151.68      6.51 o
  -5   4   0      459.11      485.08      8.57 o
  -4   4   0     1203.06     1217.06     10.28 o
  -3   4   0      168.04      175.20      5.58 o
  -2   4   0      274.06      277.29      4.12 o
  -1   4   0     1336.00     1389.70      7.33 o
   0   4   0      897.59      895.38      6.30 o
   1   4   0       45.20       59.56      1.82 o
   2   4   0       43.29       46.30      1.90 o
   3   4   0     2506.61     2650.14     31.59 o
   4   4   0     1658.93     1379.09     17.10 o
   5   4   0      107.64      120.11      4.20 o
   6   4   0       16.33        5.42      5.82 o
   7   4   0        0.00        1.21      5.50 o
   8   4   0       36.48       26.35      8.17 o
   9   4   0        0.67        0.00      3.80 o
  10   4   0       18.85       18.43      7.52 o
  11   4   0       60.37       53.52     10.43 o
  -9   5   0       18.35       10.29      6.23 o
  -8   5   0        0.92        0.00      4.67 o
  -7   5   0       97.25       91.60      6.20 o
  -6   5   0      380.47      365.96     10.51 o
  -5   5   0       33.01       26.54      4.85 o
  -4   5   0      269.02      255.99      6.60 o
  -3   5   0      839.95      820.32     10.33 o
  -2   5   0      464.10      470.87     12.43 o
  -1   5   0        7.93       21.14      2.35 o
   0   5   0      100.91      151.61      3.56 o
   1   5   0     2638.24     2524.86     10.14 o
   2   5   0      719.21      732.29     10.83 o
   3   5   0       50.79       61.21      3.97 o
   4   5   0      121.87      130.35      2.44 o
   5   5   0      208.23      233.67      6.37 o
   6   5   0      161.29      113.83      8.49 o
   7   5   0      114.19      114.96      9.30 o
   8   5   0       41.67       30.32      7.03 o
   9   5   0       56.67       63.46      9.78 o
  10   5   0       81.81       97.42     10.91 o
  -9   6   0       17.89       20.67      5.91 o
  -8   6   0       25.17       23.74      6.49 o
  -7   6   0      129.51      125.36      6.80 o
  -6   6   0      113.77      109.21      6.61 o
  -5   6   0      624.94      650.63     10.49 o
  -4   6   0      375.99      425.95      6.75 o
  -3   6   0        1.55        3.10      3.14 o
  -2   6   0      127.94      132.70      3.87 o
  -1   6   0      112.89      124.07      3.42 o
   0   6   0      583.91      572.51      6.41 o
   1   6   0       58.00       47.67      2.59 o
   2   6   0      172.34      210.04      5.57 o
   3   6   0     2511.91     2539.63     23.48 o
   4   6   0     1213.88     1260.92     12.43 o
   5   6   0       15.69       15.86      4.23 o
   6   6   0       73.20       56.67      8.57 o
   7   6   0       17.39       18.43      7.20 o
   8   6   0      245.46      240.51     12.37 o
   9   6   0       16.28        4.77      8.25 o
  10   6   0       24.26       19.40      8.41 o
  -8   7   0       31.32       33.01      6.71 o
  -7   7   0      116.74      116.90      7.55 o
  -6   7   0       32.54       44.22      4.77 o
  -5   7   0       66.96       62.66      5.91 o
  -4   7   0       17.75       13.45      4.06 o
  -3   7   0       35.40       29.24      3.42 o
  -2   7   0       30.53       23.58      3.16 o
  -1   7   0      538.74      582.45      6.52 o
   0   7   0     1572.20     1574.70     20.36 o
   1   7   0     1940.57     1908.54     21.71 o
   2   7   0     1263.22     1309.82     12.27 o
   3   7   0       70.88       85.58      7.60 o
   4   7   0       86.70       85.97      5.14 o
   5   7   0        5.68        9.08      4.58 o
   6   7   0      113.64       89.98      8.65 o
   7   7   0      153.85      132.02      9.30 o
   8   7   0       83.14       88.60      9.22 o
   9   7   0       19.81        6.14      8.65 o
  10   7   0       66.36       70.25      9.78 o
  -8   8   0       10.88        8.55      6.28 o
  -7   8   0        8.24        4.79      5.31 o
  -6   8   0       87.24       68.62      5.12 o
  -5   8   0       80.21       83.15      5.17 o
  -4   8   0       69.30       81.69      4.76 o
  -3   8   0        3.01        8.36      3.64 o
  -2   8   0       17.87       14.30      3.24 o
  -1   8   0      124.24       99.99      3.96 o
   0   8   0      115.45      116.52      3.71 o
   1   8   0       61.92       68.23      4.85 o
   2   8   0        0.30        9.28      4.24 o
   3   8   0      337.73      331.12      7.94 o
   4   8   0      391.73      405.54      8.76 o
   5   8   0       13.02        8.31      4.78 o
   6   8   0      120.42      121.50      6.89 o
   7   8   0      467.61      456.20     15.44 o
   8   8   0      284.39      288.77     13.90 o
   9   8   0        0.90        0.00      4.61 o
  -7   9   0       42.29       42.79      6.70 o
  -6   9   0       42.41       43.26      6.16 o
  -5   9   0        2.44        5.62      5.60 o
  -4   9   0        1.30        0.00      2.55 o
  -3   9   0        7.51       11.57      3.70 o
  -2   9   0        0.73        0.00      1.38 o
  -1   9   0      137.03      128.26      4.54 o
   0   9   0      740.50      777.55     10.67 o
   1   9   0      210.93      229.12      5.88 o
   2   9   0      206.47      214.12      7.01 o
   3   9   0       91.94       79.85      5.61 o
   4   9   0       39.80       54.26      7.56 o
   5   9   0      242.89      240.72      8.05 o
   6   9   0        3.23        0.00      4.34 o
   7   9   0        0.17        0.00      1.62 o
   8   9   0       23.22       36.54      9.38 o
  -6  10   0        0.95        0.00      7.20 o
  -5  10   0        2.22        2.94      5.00 o
  -4  10   0        8.24       13.21      5.94 o
  -3  10   0       34.26       35.33      5.43 o
  -2  10   0      116.25       98.36      8.04 o
  -1  10   0      136.18      125.70      6.01 o
   0  10   0      275.11      271.43      9.34 o
   1  10   0        9.47        8.97      3.73 o
   2  10   0       46.26       41.95      5.15 o
   3  10   0      117.99      103.47      6.22 o
   4  10   0        0.86        0.53      4.91 o
   5  10   0        1.55        0.00      5.34 o
   6  10   0       42.04       41.55      6.31 o
   7  10   0      116.60      131.29     10.59 o
   8  10   0        7.84       13.99      8.49 o
  -4  11   0       13.96       11.96      5.32 o
  -3  11   0      102.55      112.37     10.75 o
  -2  11   0       54.89       57.16      8.65 o
  -1  11   0        3.30        2.02      7.11 o
   0  11   0       69.45       82.06      9.14 o
   1  11   0       59.64       53.02      4.64 o
   2  11   0       33.51       31.47      4.22 o
   3  11   0       30.16       27.52      5.59 o
   4  11   0      141.03      155.71      7.66 o
   5  11   0       91.87       94.87      7.08 o
   6  11   0       33.25       25.90      5.90 o
  -3  12   0        0.81        0.00     11.48 o
  -2  12   0        7.51        0.00      7.11 o
  -1  12   0       14.22       12.77      7.52 o
   0  12   0       42.28       50.11      6.39 o
   1  12   0       24.67       26.34      6.11 o
   2  12   0        6.83        8.59      5.44 o
   3  12   0        5.65        9.05      9.14 o
   4  12   0       16.37       22.95      7.07 o
   5  12   0        1.27        3.06      5.78 o
  -4 -12   1       39.95       38.32      9.14 o
  -3 -12   1        4.74        7.60      9.30 o
  -2 -12   1        2.27        0.21      5.09 o
  -1 -12   1       11.18       12.21      6.11 o
   0 -12   1        0.89        0.00     12.96 o
   1 -12   1        6.65       14.39      8.57 o
   2 -12   1       48.06       51.66      8.57 o
   3 -12   1       16.27       11.32      8.65 o
  -6 -11   1        1.12        0.00     34.68 o
  -5 -11   1       11.92       11.82      5.47 o
  -4 -11   1        1.64        0.00      4.70 o
  -3 -11   1       71.44       69.28     10.75 o
  -2 -11   1       30.37       33.31     10.11 o
  -1 -11   1      106.08      113.82      6.95 o
   0 -11   1       29.72       23.12      7.28 o
   1 -11   1       24.29       22.39      7.84 o
   2 -11   1       35.16       28.54      7.92 o
   3 -11   1       13.07       11.72      7.20 o
   4 -11   1        0.26        0.00     12.67 o
   5 -11   1        1.11        5.83      5.33 o
  -7 -10   1        1.34        3.56      8.89 o
  -6 -10   1       57.04       61.84     10.43 o
  -5 -10   1      121.45      115.73      7.11 o
  -4 -10   1      112.47       98.41      6.64 o
  -3 -10   1       18.27       17.53      4.86 o
  -2 -10   1       20.49       27.52      5.08 o
  -1 -10   1      157.06      160.13      6.55 o
   0 -10   1      130.80      115.93      8.89 o
   1 -10   1       83.52       97.33      8.65 o
   2 -10   1      123.90      129.83     10.11 o
   3 -10   1       50.10       48.51      5.30 o
   4 -10   1       15.87        9.58      4.97 o
   5 -10   1        3.68        2.61      4.33 o
   6 -10   1       24.29       33.11      8.08 o
  -8  -9   1       73.49       80.84      9.86 o
  -7  -9   1        1.07        0.16      7.36 o
  -6  -9   1        1.18        0.00      8.97 o
  -5  -9   1        3.65        4.33      5.09 o
  -4  -9   1      316.80      349.94      8.71 o
  -3  -9   1      428.77      392.03     14.47 o
  -2  -9   1       10.49       11.50      4.63 o
  -1  -9   1       19.72       32.10      4.90 o
   0  -9   1       80.35       77.49      4.89 o
   1  -9   1      237.91      215.84      6.37 o
   2  -9   1      228.26      233.90      6.97 o
   3  -9   1       52.04       56.79      5.26 o
   4  -9   1        1.80        0.00      2.22 o
   5  -9   1        0.11        0.00      4.02 o
   6  -9   1        4.24        8.58      5.63 o
   7  -9   1        0.45        0.00      3.80 o
  -9  -8   1       50.84       54.00     10.11 o
  -8  -8   1        2.13        4.69      7.28 o
  -7  -8   1        5.14        8.65      7.60 o
  -6  -8   1        6.74        3.23      7.52 o
  -5  -8   1      149.28      158.29      6.76 o
  -4  -8   1       43.94       30.55      4.82 o
  -3  -8   1       17.53       20.93      4.71 o
  -2  -8   1      325.73      350.12     11.36 o
  -1  -8   1      434.14      432.02     21.46 o
   0  -8   1       72.98       73.30      4.25 o
   1  -8   1       64.82       52.95      3.32 o
   2  -8   1        0.44        0.00      1.39 o
   3  -8   1      205.76      218.55      5.33 o
   4  -8   1        5.04        1.66      1.45 o
   5  -8   1      109.86      114.72      6.77 o
   6  -8   1      119.45      106.78      7.40 o
   7  -8   1       32.43       26.61      6.43 o
   8  -8   1       10.37       13.09      6.46 o
  -9  -7   1       37.29       33.15      9.78 o
  -8  -7   1      216.20      203.00     12.69 o
  -7  -7   1       95.49       93.45     10.02 o
  -6  -7   1        1.64        3.56      8.08 o
  -5  -7   1      417.40      418.04     12.93 o
  -4  -7   1     1049.64     1015.62     19.32 o
  -3  -7   1      179.53      188.03      4.21 o
  -2  -7   1        7.18        4.91      3.63 o
  -1  -7   1      125.96      139.45      6.22 o
   0  -7   1       17.85       28.83      4.73 o
   1  -7   1      129.80      128.77      3.59 o
   2  -7   1      387.68      419.74      5.84 o
   3  -7   1      162.88      175.94      4.62 o
   4  -7   1       11.89        6.50      3.57 o
   5  -7   1      327.76      325.03      6.94 o
   6  -7   1      328.45      314.40      7.17 o
   7  -7   1       49.45       38.84      6.36 o
   8  -7   1       17.92       18.82      5.85 o
   9  -7   1       15.67       10.23      6.11 o
 -10  -6   1       24.92       30.40      9.78 o
  -9  -6   1       22.33       27.81      9.30 o
  -8  -6   1       73.91       47.21      9.46 o
  -7  -6   1      111.94       90.30      9.78 o
  -6  -6   1       11.64        9.94      7.60 o
  -5  -6   1        1.11        1.21      5.42 o
  -4  -6   1        1.32        3.48      3.69 o
  -3  -6   1      174.86      178.82      3.72 o
  -2  -6   1     1925.76     1923.14     10.43 o
  -1  -6   1     2276.64     2214.53     16.33 o
   0  -6   1       16.47       11.24      2.34 o
   1  -6   1        0.68        0.00      1.76 o
   2  -6   1      515.63      480.48      5.63 o
   3  -6   1      747.01      777.50     14.89 o
   4  -6   1        0.35        0.60      1.83 o
   5  -6   1      193.78      201.78      7.05 o
   6  -6   1       92.18       86.48      6.36 o
   7  -6   1       12.79        8.99      5.43 o
   8  -6   1       62.51       48.62      6.41 o
   9  -6   1       29.96       39.31      6.39 o
 -10  -5   1        3.05        9.05      7.60 o
  -9  -5   1       30.45       29.91      8.00 o
  -8  -5   1       65.61       50.45      9.05 o
  -7  -5   1        5.86        0.00      9.14 o
  -6  -5   1       22.72       28.21      7.84 o
  -5  -5   1      897.42      881.91     16.01 o
  -4  -5   1     1045.77      946.09      7.54 o
  -3  -5   1       28.53       40.25      2.31 o
  -2  -5   1       16.16       24.45      2.23 o
  -1  -5   1      836.93      781.56      5.08 o
   0  -5   1       52.71       32.89      2.31 o
   1  -5   1     1241.84     1416.63      7.76 o
   2  -5   1      725.99      810.54      9.81 o
   3  -5   1     1660.54     1664.70     24.79 o
   4  -5   1      145.30      116.54      5.86 o
   5  -5   1      201.47      209.03      6.40 o
   6  -5   1        3.66        0.65      4.85 o
   7  -5   1        1.20        5.01      5.37 o
   8  -5   1        7.68        7.11      5.77 o
   9  -5   1        7.83       12.30      5.83 o
  10  -5   1        0.32        0.00      3.01 o
 -10  -4   1       24.34       24.82      9.14 o
  -9  -4   1       72.61       53.44      8.41 o
  -8  -4   1      423.05      403.81     14.15 o
  -7  -4   1      345.07      344.63     11.88 o
  -6  -4   1       55.41       62.49      7.76 o
  -5  -4   1      242.41      270.46      3.42 o
  -4  -4   1       45.79       71.81      1.74 o
  -3  -4   1     1366.90     1338.29     24.88 o
  -2  -4   1     1230.02     1077.15      8.77 o
  -1  -4   1      257.25      234.75      2.28 o
   0  -4   1        6.33        3.57      1.43 o
   1  -4   1     1063.46     1189.94      6.42 o
   2  -4   1     1689.10     1919.85     26.24 o
   3  -4   1     1350.36     1360.11      8.03 o
   4  -4   1      289.98      271.80      4.19 o
   5  -4   1      633.18      654.31      8.45 o
   6  -4   1      140.35      130.98      5.87 o
   7  -4   1       47.29       36.55      5.03 o
   8  -4   1       10.85        6.60      5.01 o
   9  -4   1      149.96      154.24     11.56 o
  10  -4   1       30.51       27.17      5.91 o
 -10  -3   1        4.19        6.63      6.87 o
  -9  -3   1       22.28       17.70      8.17 o
  -8  -3   1      658.40      624.27     16.73 o
  -7  -3   1       63.20       70.56      4.50 o
  -6  -3   1      508.14      544.77      7.68 o
  -5  -3   1     1310.91     1171.28     14.93 o
  -4  -3   1     1326.12     1265.22      8.61 o
  -3  -3   1      365.37      489.02      3.42 o
  -2  -3   1       58.71       40.93      1.76 o
  -1  -3   1      521.33      506.94      5.52 o
   0  -3   1     6017.49     6250.57     42.66 o
   1  -3   1       22.68       27.74      1.77 o
   2  -3   1       30.42       29.74      2.86 o
   3  -3   1     1737.84     1721.99     10.64 o
   4  -3   1       89.76       90.13      5.03 o
   5  -3   1      729.50      776.45      8.28 o
   6  -3   1      720.33      760.44     10.34 o
   7  -3   1       75.24       81.41      5.65 o
   8  -3   1       44.79       53.81      5.76 o
   9  -3   1      107.18       90.86      6.51 o
  10  -3   1       12.90       15.09      6.26 o
 -10  -2   1       19.61       22.88      8.41 o
  -9  -2   1       32.53       25.06      8.41 o
  -8  -2   1      146.59      113.95      5.71 o
  -7  -2   1      107.63       92.05      5.06 o
  -6  -2   1      541.06      606.83      8.20 o
  -5  -2   1      198.96      234.45      4.99 o
  -4  -2   1       82.03       61.65      3.05 o
  -3  -2   1       58.21       76.92      2.04 o
  -2  -2   1      296.74      337.02      6.88 o
  -1  -2   1     1943.52     1895.08     19.27 o
   0  -2   1     1357.65     1373.76     10.88 o
   1  -2   1     1029.78     1124.54     11.88 o
   2  -2   1    14132.43    14217.27     37.94 o
   3  -2   1     1045.81      890.08     19.93 o
   4  -2   1     1102.37     1221.48     24.08 o
   5  -2   1       57.57       44.13      2.22 o
   6  -2   1      202.82      209.00      6.61 o
   7  -2   1       11.34       12.67      3.78 o
   8  -2   1       32.81       31.87      4.19 o
   9  -2   1       59.29       58.16      5.06 o
  10  -2   1       39.75       48.10      4.80 o
  11  -2   1       21.97       11.84      5.68 o
 -10  -1   1       69.73       61.36      9.46 o
  -9  -1   1      124.30      115.11      8.12 o
  -8  -1   1       70.36       70.95      5.50 o
  -7  -1   1       82.69       95.51      4.48 o
  -6  -1   1       13.74       16.60      3.17 o
  -5  -1   1     1158.82      972.30     12.18 o
  -4  -1   1      121.01      121.91      3.22 o
  -3  -1   1      131.74      124.28      3.28 o
  -2  -1   1      217.43      227.99      3.67 o
  -1  -1   1     5955.48     6282.06     12.67 o
   1  -1   1      106.99       89.48      1.91 o
   2  -1   1     4347.47     4618.07     32.39 o
   3  -1   1       11.96       15.03      1.37 o
   4  -1   1      233.28      194.30      2.47 o
   5  -1   1     1676.81     1886.97      9.18 o
   6  -1   1      534.60      545.95      9.08 o
   7  -1   1      292.24      303.73      6.08 o
   8  -1   1      354.59      337.83      6.96 o
   9  -1   1      110.29      106.41      5.33 o
  10  -1   1       21.46       23.42      4.62 o
  11  -1   1        3.38        2.36      4.19 o
 -10   0   1       14.31       12.69      4.47 o
  -9   0   1       75.36       80.40      5.07 o
  -8   0   1      204.94      222.86      6.16 o
  -7   0   1       20.43       20.67      3.91 o
  -6   0   1      387.34      410.55      6.32 o
  -5   0   1     1842.30     1924.57     20.27 o
  -4   0   1     3239.66     2976.51     35.45 o
  -3   0   1     3801.68     4021.26     19.76 o
  -2   0   1       27.50       28.75      1.45 o
  -1   0   1       47.54       67.53      2.50 o
   2   0   1     3851.28     3781.41     31.25 o
   3   0   1     1936.57     1781.39     22.57 o
   4   0   1       30.07       33.79      2.28 o
   5   0   1      116.21      133.28      3.54 o
   6   0   1     1870.93     1797.96     11.15 o
   7   0   1      859.13      924.45     18.03 o
   8   0   1       24.77       19.73      3.81 o
   9   0   1      128.19      126.03      5.23 o
  10   0   1       54.14       47.19      4.99 o
  11   0   1        6.66       10.10      4.48 o
 -10   1   1       65.44       55.72      5.10 o
  -9   1   1      152.01      161.93      6.18 o
  -8   1   1      493.12      495.51      9.86 o
  -7   1   1        0.32        1.27      4.65 o
  -6   1   1       38.74       34.88      3.57 o
  -5   1   1       50.46       28.70      3.87 o
  -4   1   1       26.77       37.88      2.66 o
  -3   1   1      136.40      184.22      3.38 o
  -2   1   1      128.26      149.42      2.69 o
  -1   1   1     7205.50     7580.40     49.40 o
   1   1   1     4351.53     3473.41     27.65 o
   2   1   1        6.36        0.32      0.92 o
   3   1   1     3751.69     3843.58     37.16 o
   4   1   1       22.10       10.09      1.95 o
   5   1   1       51.12       53.24      2.90 o
   6   1   1      561.20      582.78     13.93 o
   7   1   1      489.67      493.60     10.53 o
   8   1   1       47.29       36.19      4.15 o
   9   1   1       68.10       74.38      4.77 o
  10   1   1      167.40      177.54      6.07 o
  11   1   1       12.19       10.67      7.11 o
 -10   2   1       17.80       18.13      4.72 o
  -9   2   1        4.97        7.59      4.24 o
  -8   2   1      128.72      127.50      5.67 o
  -7   2   1        0.40        3.90      4.11 o
  -6   2   1       17.75       16.50      3.38 o
  -5   2   1        0.88        2.16      2.09 o
  -4   2   1     1975.92     1806.25     24.63 o
  -3   2   1     1730.83     1843.39      9.15 o
  -2   2   1     1204.55     1322.17      8.71 o
  -1   2   1       15.18        7.42      2.44 o
   0   2   1     1983.94     2283.47      8.27 o
   1   2   1      999.38     1023.55      5.71 o
   2   2   1     9397.25     9704.56     13.49 o
   3   2   1      730.45      675.99      5.69 o
   4   2   1      669.92      775.18     17.18 o
   5   2   1     1325.41     1407.00     10.04 o
   6   2   1      885.96      893.49     17.26 o
   7   2   1      949.70     1031.02     10.88 o
   8   2   1      191.33      162.69     12.98 o
   9   2   1      305.70      282.26     14.59 o
  10   2   1       23.70       22.23      7.11 o
  11   2   1        0.91        0.00      9.46 o
 -10   3   1       18.64       28.38      6.43 o
  -9   3   1       84.62       94.60      7.47 o
  -8   3   1      201.16      210.15      6.66 o
  -7   3   1      139.30      124.72      4.91 o
  -6   3   1       17.26       12.50      3.55 o
  -5   3   1      445.76      454.98      7.92 o
  -4   3   1      109.88       98.08      4.34 o
  -3   3   1        2.90        0.00      2.83 o
  -2   3   1     2586.84     2687.22     47.13 o
  -1   3   1     4682.15     4688.17     14.52 o
   0   3   1      622.37      623.21      5.78 o
   1   3   1      556.64      672.47      5.74 o
   2   3   1      807.09      804.94     15.04 o
   3   3   1     4430.06     4488.97     10.67 o
   4   3   1     1894.37     1998.62     11.60 o
   5   3   1       32.41       32.94      1.48 o
   6   3   1      448.75      498.65      6.77 o
   7   3   1       30.77       30.01      3.65 o
   8   3   1      180.10      154.56      5.43 o
   9   3   1      418.48      477.30     15.36 o
  10   3   1       42.73       37.51      8.81 o
  11   3   1       53.77       49.64      8.65 o
  -9   4   1        2.91        0.46      1.12 o
  -8   4   1        0.32        0.00      5.48 o
  -7   4   1      219.56      198.40      7.89 o
  -6   4   1       29.95       24.40      4.95 o
  -5   4   1      253.58      244.94      7.03 o
  -4   4   1     1448.52     1337.26     12.26 o
  -3   4   1     2324.74     2287.37     30.80 o
  -2   4   1      760.49      822.32     10.85 o
  -1   4   1      220.52      235.85      9.67 o
   0   4   1       63.08       55.37      2.15 o
   1   4   1      150.59      156.92      3.80 o
   2   4   1      747.34      793.86     10.67 o
   3   4   1       92.81       84.04      3.57 o
   4   4   1        6.34        5.36      3.11 o
   5   4   1      666.50      568.48     10.71 o
   6   4   1      431.42      485.11      6.18 o
   7   4   1      153.29      189.17      9.46 o
   8   4   1      190.90      176.40      9.54 o
   9   4   1      121.09      113.26     10.51 o
  10   4   1       57.13       72.11      9.05 o
  11   4   1        9.70        0.00      7.60 o
  -9   5   1       12.72        6.33      6.22 o
  -8   5   1       28.53       34.32      6.03 o
  -7   5   1       10.15        3.02      7.40 o
  -6   5   1       48.32       42.23      5.79 o
  -5   5   1      194.75      194.96      8.85 o
  -4   5   1      268.33      285.20      6.80 o
  -3   5   1       12.70       10.54      2.90 o
  -2   5   1        0.43        0.00      1.98 o
  -1   5   1      426.23      525.74      6.25 o
   0   5   1      749.35      735.84     10.99 o
   1   5   1      465.90      506.84      4.81 o
   2   5   1     3553.29     3380.81     14.28 o
   3   5   1     3187.10     2914.78     31.33 o
   4   5   1      250.13      223.28      5.68 o
   5   5   1      253.20      255.75      6.46 o
   6   5   1       15.23       22.37      4.54 o
   7   5   1      110.97      131.21      9.05 o
   8   5   1      196.62      191.44     10.99 o
   9   5   1        6.33       10.75      8.00 o
  10   5   1      122.47      115.69      9.86 o
  11   5   1        8.45       10.02      9.14 o
  -9   6   1       14.85       16.83      6.31 o
  -8   6   1       86.03       74.06      6.66 o
  -7   6   1       18.16       20.38      5.59 o
  -6   6   1       41.14       45.59      5.26 o
  -5   6   1      225.72      219.03      7.32 o
  -4   6   1        2.88        0.04      3.06 o
  -3   6   1       14.18       11.37      3.30 o
  -2   6   1      293.67      295.84      8.37 o
  -1   6   1       82.72       74.28      3.23 o
   0   6   1      114.93      101.36      3.16 o
   1   6   1      218.14      215.64      3.74 o
   2   6   1      116.26      111.30      2.81 o
   3   6   1        6.08        9.78      3.50 o
   4   6   1       20.16       23.88      3.70 o
   5   6   1      185.61      183.07      6.14 o
   6   6   1       81.36       87.62      5.17 o
   7   6   1        2.73        0.00      4.85 o
   8   6   1       41.55       34.44      8.41 o
   9   6   1      229.40      248.67     13.10 o
  10   6   1      126.66      135.09     11.80 o
  -8   7   1        6.83        7.74      6.46 o
  -7   7   1       37.01       36.24      6.35 o
  -6   7   1      255.73      250.97      7.06 o
  -5   7   1      869.40      912.38     16.06 o
  -4   7   1      554.13      617.11     14.87 o
  -3   7   1        5.70        0.59      3.91 o
  -2   7   1       15.55        8.30      2.99 o
  -1   7   1      159.18      138.80      4.07 o
   0   7   1      169.58      176.02      4.05 o
   1   7   1        1.19        0.59      1.29 o
   2   7   1     1631.84     1612.49     17.14 o
   3   7   1     1418.74     1367.06     19.40 o
   4   7   1       11.65       13.56      4.00 o
   5   7   1       25.38       18.14      4.40 o
   6   7   1      115.35      100.95      6.34 o
   7   7   1      149.53      176.32      9.86 o
   8   7   1       34.08       41.07      7.84 o
   9   7   1        1.58        0.00      8.33 o
  10   7   1       40.55       35.33      9.94 o
  -7   8   1       64.31       72.07      5.98 o
  -6   8   1        2.27        3.49      5.07 o
  -5   8   1       20.62       20.71      4.73 o
  -4   8   1       29.08       34.66      4.44 o
  -3   8   1       21.91       24.44      4.17 o
  -2   8   1        8.71        8.47      3.51 o
  -1   8   1      456.27      503.13      6.83 o
   0   8   1     1082.01     1131.07      9.01 o
   1   8   1      313.85      328.24      5.95 o
   2   8   1      824.09      813.79     17.62 o
   3   8   1      302.27      322.18      7.92 o
   4   8   1       19.01       20.22      4.62 o
   5   8   1        0.13       13.36      4.91 o
   6   8   1        0.10        5.00      4.94 o
   7   8   1      161.38      150.52      7.49 o
   8   8   1      101.70      104.21     10.35 o
   9   8   1      138.50      142.04     11.16 o
  -6   9   1        5.84        3.61      4.93 o
  -5   9   1       40.98       41.51      4.99 o
  -4   9   1       83.59       87.41      5.07 o
  -3   9   1       23.96       23.86      3.87 o
  -2   9   1       44.17       37.58      4.09 o
  -1   9   1      173.06      205.42      5.27 o
   0   9   1       55.85       68.30      5.24 o
   1   9   1      150.50      147.35      5.06 o
   2   9   1      107.50      108.66      6.09 o
   3   9   1        0.82        0.00      3.81 o
   4   9   1       79.25       63.64      5.82 o
   5   9   1       70.75       61.10      5.89 o
   6   9   1      468.73      498.83     10.80 o
   7   9   1      251.56      289.78     15.97 o
   8   9   1        8.20       15.12      7.44 o
   9   9   1       10.36        6.63      8.97 o
  -5  10   1       10.48        6.60      5.42 o
  -4  10   1       28.97       23.55      5.80 o
  -3  10   1       44.96       51.05      4.56 o
  -2  10   1       63.37       62.88      4.37 o
  -1  10   1       79.32       93.34      5.85 o
   0  10   1      145.75      136.90      6.20 o
   1  10   1       59.89       48.17      4.31 o
   2  10   1        1.63        0.00      2.87 o
   3  10   1       17.11       19.15      4.88 o
   4  10   1       73.04       83.34      6.28 o
   5  10   1        5.59        8.59      5.11 o
   6  10   1        4.51        9.50      5.46 o
   7  10   1        0.96        0.20      5.31 o
   8  10   1       53.31       53.11      9.78 o
  -4  11   1       31.97       30.37      6.00 o
  -3  11   1       58.24       42.93      8.81 o
  -2  11   1       49.04       34.52      7.76 o
  -1  11   1       79.15       92.19      6.03 o
   0  11   1        5.10        9.52      4.50 o
   1  11   1       12.54        8.80      4.01 o
   2  11   1       24.88       22.74      4.16 o
   3  11   1       49.31       36.68      6.55 o
   4  11   1       16.70       19.52      5.48 o
   5  11   1       44.77       42.02      5.99 o
   6  11   1      122.60      118.01      7.69 o
   7  11   1       33.85       29.23      6.34 o
  -2  12   1        1.09        0.24      6.95 o
  -1  12   1       14.65       14.47      7.60 o
   0  12   1        3.76        2.75      6.63 o
   1  12   1        1.08        0.00     17.62 o
   2  12   1       43.52       26.98      4.47 o
   3  12   1      149.61      144.91      7.73 o
   4  12   1       51.62       57.12      6.31 o
   5  12   1       33.92       36.49      5.99 o
  -4 -12   2        9.10       16.25     10.27 o
  -3 -12   2       21.11       14.31      8.97 o
  -2 -12   2       20.12       18.67     10.59 o
  -1 -12   2        1.94        5.24      8.21 o
   0 -12   2       23.02       27.84      8.33 o
   1 -12   2       29.11       20.61      8.97 o
   2 -12   2       19.03       17.54      8.00 o
   3 -12   2       10.06       16.17      8.73 o
  -6 -11   2       68.83       73.08     10.02 o
  -5 -11   2       28.89       25.30     10.19 o
  -4 -11   2        9.41        4.04      8.25 o
  -3 -11   2       10.76        7.28      8.73 o
  -2 -11   2       71.35       74.86     10.27 o
  -1 -11   2       54.15       47.86      9.86 o
   0 -11   2        0.03        0.24     66.94 o
   1 -11   2       37.61       48.51      8.08 o
   2 -11   2       76.33       70.82      8.81 o
   3 -11   2       31.67       28.29      7.84 o
   4 -11   2       30.62       41.15      9.62 o
   5 -11   2        8.82        7.19      5.34 o
  -7 -10   2        0.21        0.00      4.77 o
  -6 -10   2        1.14        0.00     15.36 o
  -5 -10   2        6.44        2.67      8.00 o
  -4 -10   2        0.56        0.00      6.59 o
  -3 -10   2       16.01       27.41     10.02 o
  -2 -10   2      147.82      147.21     11.16 o
  -1 -10   2      144.51      151.01     11.08 o
   0 -10   2      134.22      144.71      9.54 o
   1 -10   2       66.21       62.09      8.97 o
   2 -10   2       51.61       61.44      8.17 o
   3 -10   2        7.63        4.58      4.80 o
   4 -10   2       10.48       14.33      5.53 o
   5 -10   2        6.51        3.31      5.89 o
   6 -10   2        3.92        6.79      5.12 o
  -8  -9   2        1.77        2.02      9.14 o
  -7  -9   2       44.73       50.37      9.62 o
  -6  -9   2        4.91        0.00      0.73 o
  -5  -9   2        6.27        1.86     22.15 o
  -4  -9   2       42.33       27.54      5.98 o
  -3  -9   2      154.04      167.49      8.57 o
  -2  -9   2       77.48       94.15      5.62 o
  -1  -9   2        1.63        5.07      4.10 o
   1  -9   2       66.93       83.27      7.76 o
   2  -9   2        3.65        4.72      4.26 o
   3  -9   2       15.63       13.19      4.76 o
   4  -9   2      147.22      153.71      5.38 o
   5  -9   2      146.14      150.25      7.50 o
   6  -9   2       11.60       12.16      5.46 o
   7  -9   2        3.40        0.44      5.32 o
  -8  -8   2       53.35       63.78      9.78 o
  -7  -8   2       13.88       19.73      7.76 o
  -6  -8   2       23.97       27.00      8.89 o
  -5  -8   2      119.17      122.88      9.54 o
  -4  -8   2      201.18      165.58      6.82 o
  -3  -8   2        6.64        2.67      4.38 o
  -2  -8   2      193.95      200.28      4.90 o
  -1  -8   2       45.53       38.93      4.31 o
   0  -8   2        4.22        3.23      3.64 o
   1  -8   2      108.73      127.29      5.31 o
   2  -8   2      157.87      190.43      9.38 o
   3  -8   2       48.09       44.85      7.11 o
   4  -8   2       19.75       13.59      3.65 o
   5  -8   2        5.14        0.24      1.98 o
   6  -8   2        9.78        8.55      5.21 o
   7  -8   2        1.43        6.90      5.42 o
   8  -8   2       24.30       27.13      6.31 o
  -9  -7   2        7.39       11.16      9.78 o
  -8  -7   2        5.62        4.37      8.89 o
  -7  -7   2        4.12        7.52      8.49 o
  -6  -7   2        5.30        2.83     25.06 o
  -5  -7   2       35.05       34.76      7.28 o
  -4  -7   2       46.24       54.73      8.17 o
  -3  -7   2      873.63      901.73      8.12 o
  -2  -7   2     2267.09     2366.30     27.35 o
  -1  -7   2      399.18      401.82      5.66 o
   0  -7   2       50.17       37.42      2.62 o
   1  -7   2      237.67      236.62      5.16 o
   2  -7   2      451.10      479.76      6.70 o
   3  -7   2      130.55      125.56      7.11 o
   4  -7   2       24.35       30.67      4.01 o
   5  -7   2      979.46      983.92     13.23 o
   6  -7   2      189.88      164.27      7.17 o
   7  -7   2        9.16        4.32      4.88 o
   8  -7   2        1.03        0.00      3.92 o
   9  -7   2        9.69        7.05      6.31 o
  -9  -6   2        9.99       10.59      8.81 o
  -8  -6   2        0.75        0.00      5.58 o
  -7  -6   2       12.94       30.24      8.41 o
  -6  -6   2      260.94      270.98     12.45 o
  -5  -6   2      907.89      894.69     17.95 o
  -4  -6   2      218.83      220.05      9.86 o
  -3  -6   2        5.40        5.41      2.37 o
  -2  -6   2       15.41       17.41      2.59 o
  -1  -6   2        9.69        1.53      1.55 o
   0  -6   2       41.07       28.34      2.08 o
   1  -6   2       34.59       49.07      2.40 o
   2  -6   2      610.43      651.84     20.52 o
   3  -6   2     1013.88     1012.89     20.66 o
   4  -6   2      192.18      204.16      4.06 o
   5  -6   2      765.25      766.34     10.75 o
   6  -6   2      419.22      414.23      9.09 o
   7  -6   2        0.79        0.00      2.28 o
   8  -6   2       12.74       14.03      6.00 o
   9  -6   2        9.81       17.12      5.97 o
 -10  -5   2       12.37        9.38      7.76 o
  -9  -5   2       47.45       40.74      9.05 o
  -8  -5   2       18.29       21.10      7.92 o
  -7  -5   2       52.87       44.87      7.28 o
  -6  -5   2       57.61       57.40      8.00 o
  -5  -5   2       86.62       79.55      8.41 o
  -4  -5   2        3.13        2.82      2.47 o
  -3  -5   2     1460.94     1296.64     11.52 o
  -2  -5   2      661.75      591.28      5.70 o
  -1  -5   2      385.24      498.43     10.32 o
   0  -5   2      341.34      410.26      5.58 o
   1  -5   2       63.13       82.92      2.48 o
   2  -5   2      547.60      496.31      8.67 o
   3  -5   2       68.74       60.67      2.62 o
   4  -5   2      106.19      116.54      3.76 o
   5  -5   2      113.27      110.54      5.46 o
   6  -5   2       81.47       75.35      5.87 o
   7  -5   2        8.42        4.79      4.89 o
   8  -5   2       91.32      105.18      6.80 o
   9  -5   2      168.72      198.87     11.08 o
  10  -5   2       51.67       59.64      7.52 o
 -10  -4   2        6.18        3.96      8.41 o
  -9  -4   2        2.38        4.20      7.84 o
  -8  -4   2        3.14       10.59      7.76 o
  -7  -4   2      206.15      206.39     11.32 o
  -6  -4   2      925.29      869.71     17.22 o
  -5  -4   2      872.73      802.36     13.60 o
  -4  -4   2      131.85      130.73      2.72 o
  -3  -4   2        0.54        0.39      1.09 o
  -2  -4   2     1149.12      954.11     11.80 o
  -1  -4   2     2908.55     2988.11     11.87 o
   0  -4   2      359.41      363.56      7.28 o
   1  -4   2     1162.41     1120.65     25.09 o
   2  -4   2     3021.48     3333.71     17.04 o
   3  -4   2      961.43     1001.60     11.27 o
   4  -4   2     1422.84     1400.66     10.96 o
   5  -4   2       73.44       72.90      3.08 o
   6  -4   2      121.58      119.79      6.03 o
   7  -4   2      122.60       99.48      6.51 o
   8  -4   2        0.08        0.00      3.60 o
   9  -4   2       10.51       11.08      6.06 o
  10  -4   2        0.25        4.06      7.77 o
 -10  -3   2       21.48       16.73      7.36 o
  -9  -3   2      222.44      215.20     12.45 o
  -8  -3   2      430.23      432.02     14.47 o
  -7  -3   2      170.21      173.33     10.43 o
  -6  -3   2      130.31      152.06      4.05 o
  -5  -3   2       51.52       54.59      3.80 o
  -4  -3   2      338.69      411.38      4.53 o
  -3  -3   2     2388.41     2288.88      8.68 o
  -2  -3   2        2.45        0.25      2.26 o
  -1  -3   2       29.30       44.15      2.63 o
   0  -3   2      936.95      868.93      6.35 o
   1  -3   2     8279.68     8343.14     33.15 o
   2  -3   2     1755.54     1750.38     11.36 o
   3  -3   2      306.98      249.03      4.41 o
   4  -3   2      110.32      116.69      4.54 o
   5  -3   2       90.59      109.37      3.02 o
   6  -3   2       19.67       17.37      4.14 o
   7  -3   2       10.03       15.27      4.32 o
   8  -3   2      659.26      706.61     11.58 o
   9  -3   2      122.81      145.21      8.89 o
  10  -3   2       45.51       46.76      6.45 o
  11  -3   2        0.22        0.00      8.88 o
 -10  -2   2       12.91       22.64      8.73 o
  -9  -2   2      115.12      109.87     10.19 o
  -8  -2   2      509.51      543.12      9.77 o
  -7  -2   2       49.94       43.67      4.72 o
  -6  -2   2     1030.60     1058.83     24.54 o
  -5  -2   2      319.96      290.91      5.84 o
  -4  -2   2        1.60        2.81      2.23 o
  -3  -2   2      440.60      447.45      4.35 o
  -2  -2   2     1552.90     1464.41     20.41 o
  -1  -2   2     1872.30     2063.09     20.17 o
   0  -2   2      179.34      170.19      4.84 o
   1  -2   2     2098.72     2206.34     12.51 o
   2  -2   2      441.77      446.45      6.54 o
   3  -2   2      889.55     1006.26      8.63 o
   4  -2   2       87.47       84.77      2.48 o
   5  -2   2       54.23       32.21      2.24 o
   6  -2   2      562.90      570.99      5.46 o
   7  -2   2      289.46      327.51      7.72 o
   8  -2   2      190.24      198.67      6.05 o
   9  -2   2       90.02       78.77      6.30 o
  10  -2   2        4.90        2.92      5.23 o
  11  -2   2        7.72       12.02      6.06 o
 -10  -1   2       11.56       15.60      8.41 o
  -9  -1   2      160.87      181.11      7.37 o
  -8  -1   2        1.90        0.96      2.43 o
  -7  -1   2       11.62        7.80      4.45 o
  -6  -1   2      780.53      818.63     10.02 o
  -5  -1   2      123.96      133.26      4.43 o
  -4  -1   2     1382.88     1306.40      7.21 o
  -3  -1   2        1.68        2.96      1.78 o
  -2  -1   2       29.28       27.74      1.93 o
  -1  -1   2      782.94      800.73      4.82 o
   0  -1   2      237.90      233.24      3.26 o
   1  -1   2     5255.52     5350.07     58.86 o
   2  -1   2       45.59       33.99      1.71 o
   3  -1   2      141.31      118.26      2.17 o
   4  -1   2        1.43        0.46      1.16 o
   5  -1   2      279.68      240.76      3.33 o
   6  -1   2      679.45      666.59      5.28 o
   7  -1   2        0.71        0.00      1.18 o
   8  -1   2      663.11      635.86      8.65 o
   9  -1   2      161.00      166.01      8.49 o
  10  -1   2       20.51       15.61      4.42 o
  11  -1   2        4.88        4.31      4.60 o
 -10   0   2       39.11       46.51      5.86 o
  -9   0   2      244.90      263.82      7.26 o
  -8   0   2        0.21        0.00      0.40 o
  -7   0   2       45.66       44.69      4.24 o
  -6   0   2        2.75        0.52      1.32 o
  -5   0   2      180.49      191.57      4.52 o
  -4   0   2        7.47        1.77      1.33 o
  -3   0   2       48.64       49.20      1.74 o
  -2   0   2    15833.85    15576.35    100.73 o
  -1   0   2      506.24      507.22      4.05 o
   0   0   2     1352.39     1308.85     17.95 o
   1   0   2     5201.92     4821.67     11.29 o
   2   0   2     4497.59     4490.41     27.70 o
   3   0   2     1728.70     1866.69     18.01 o
   4   0   2      810.07      800.19      4.81 o
   5   0   2     1399.47     1183.26     14.83 o
   6   0   2       65.65       70.99      3.49 o
   7   0   2      273.01      269.88      7.80 o
   8   0   2      202.97      197.64      7.55 o
   9   0   2      164.32      164.94      5.63 o
  10   0   2       20.72       27.54      4.46 o
  11   0   2       11.55       14.09      4.36 o
 -10   1   2        5.42        7.92      4.36 o
  -9   1   2       10.25       13.53      4.54 o
  -8   1   2      215.09      225.64      6.48 o
  -7   1   2       32.61       27.32      4.14 o
  -6   1   2       34.64       40.08      3.63 o
  -5   1   2     1132.48     1052.85      8.97 o
  -4   1   2      759.07      767.41     13.42 o
  -3   1   2     1641.46     1925.13     13.03 o
  -2   1   2      259.06      358.46      2.99 o
  -1   1   2      278.66      319.63      2.67 o
   0   1   2      428.84      420.05      4.99 o
   1   1   2      597.15      700.37      2.85 o
   2   1   2     2034.51     2485.39     21.00 o
   3   1   2       28.98       26.48      1.13 o
   4   1   2     2352.51     2624.10     22.51 o
   5   1   2     2916.10     2777.70     11.72 o
   6   1   2      239.03      191.88      4.23 o
   7   1   2      452.43      486.41     15.30 o
   8   1   2       67.33       60.37      4.24 o
   9   1   2        7.43        4.99      3.56 o
  10   1   2        6.89        5.01      4.17 o
  11   1   2       27.56       29.17      4.68 o
 -10   2   2       52.79       52.40      5.40 o
  -9   2   2       41.46       46.19      5.13 o
  -8   2   2       70.14       71.25      5.17 o
  -7   2   2       27.38       21.96      3.95 o
  -6   2   2        0.64        0.00      2.34 o
  -5   2   2      975.62      870.78     15.60 o
  -4   2   2       32.06       63.85      3.13 o
  -3   2   2     2447.14     2714.40     45.85 o
  -2   2   2     7515.21     7289.24     20.99 o
  -1   2   2     1701.80     1547.98     11.48 o
   0   2   2     9857.76    10014.38     58.61 o
   1   2   2      189.54      150.51      2.60 o
   2   2   2     8142.88     8657.32     18.84 o
   3   2   2      538.29      575.62     11.57 o
   4   2   2      228.45      320.80      3.98 o
   5   2   2     1161.31     1145.36      9.21 o
   6   2   2     1315.93     1488.14     24.62 o
   7   2   2       83.73       62.21      3.71 o
   8   2   2       50.24       43.39      4.37 o
   9   2   2       91.42      116.48     10.63 o
  10   2   2      233.23      250.77     12.77 o
  11   2   2       64.72       68.55     10.35 o
  -9   3   2       17.96       16.07      4.80 o
  -8   3   2        1.83        2.33      2.73 o
  -7   3   2       46.87       39.79      4.23 o
  -6   3   2      237.75      248.26      5.95 o
  -5   3   2      923.56      950.94      9.07 o
  -4   3   2      455.86      471.10     12.44 o
  -3   3   2      756.19      875.18     19.24 o
  -2   3   2       70.15       60.64      5.13 o
  -1   3   2      246.89      201.26      4.12 o
   0   3   2      701.71      691.79      7.07 o
   1   3   2      322.20      355.47      6.12 o
   2   3   2     1009.23      964.15     11.56 o
   3   3   2     3976.28     4192.98     25.42 o
   4   3   2     4793.90     5317.01     80.31 o
   5   3   2     1377.40     1343.11      9.81 o
   6   3   2      332.16      350.06      5.87 o
   7   3   2       38.24       50.36      3.75 o
   8   3   2       78.51       85.42      6.14 o
   9   3   2        1.66        6.55      5.90 o
  10   3   2       18.82       19.08      8.65 o
  11   3   2       31.60       30.64      8.17 o
  -9   4   2       37.45       42.76      6.80 o
  -8   4   2       98.28       90.91      7.12 o
  -7   4   2      131.13      125.51      7.14 o
  -6   4   2      381.03      367.02      9.42 o
  -5   4   2      399.16      419.48     23.20 o
  -4   4   2       73.43       72.72      4.77 o
  -3   4   2      461.59      433.01      7.25 o
  -2   4   2     1164.84     1117.06     28.73 o
  -1   4   2     1158.69     1281.88     29.81 o
   0   4   2      470.62      434.97      6.75 o
   1   4   2      679.01      615.76      7.63 o
   2   4   2     3017.66     3105.39     34.24 o
   3   4   2     2474.88     2675.51     32.94 o
   4   4   2      361.46      474.67      6.85 o
   5   4   2       81.96       81.56      3.20 o
   6   4   2       15.62       11.34      2.36 o
   7   4   2        8.16        4.77      5.90 o
   8   4   2      179.29      205.18     10.02 o
   9   4   2      319.16      347.95     13.18 o
  10   4   2      139.47      142.36     10.59 o
  11   4   2       64.29       78.26      9.30 o
  -9   5   2       12.44       10.23      6.51 o
  -8   5   2       30.15       36.65      6.00 o
  -7   5   2        0.66        0.00      5.00 o
  -6   5   2        3.28        0.00      3.59 o
  -5   5   2       33.22       25.01      5.27 o
  -4   5   2       28.47       24.85      4.25 o
  -3   5   2      218.64      220.05      4.95 o
  -2   5   2     1062.49     1126.82      8.78 o
  -1   5   2     2721.10     2728.14     49.12 o
   0   5   2        8.08       14.25      2.38 o
   1   5   2      666.50      716.82      5.87 o
   2   5   2        4.47       17.91      2.86 o
   3   5   2        1.48        3.66      3.11 o
   4   5   2      504.74      467.11      7.27 o
   5   5   2      437.22      423.60      7.62 o
   6   5   2       35.27       41.56      4.51 o
   7   5   2       36.36       23.20      5.90 o
   8   5   2      351.49      348.27     12.61 o
   9   5   2      465.42      495.73     15.52 o
  10   5   2       27.35       29.67      8.33 o
  11   5   2        5.25        0.00     25.38 o
  -8   6   2       15.88       15.06      6.14 o
  -7   6   2       75.13       81.26      7.29 o
  -6   6   2       11.99       18.31      5.54 o
  -5   6   2       25.85       26.19      5.62 o
  -4   6   2       82.52       67.32      4.48 o
  -3   6   2       83.87       88.51      4.20 o
  -2   6   2       32.19       37.12      3.42 o
  -1   6   2      349.15      368.72      5.43 o
   0   6   2       81.47      105.45      3.33 o
   1   6   2     1075.59      961.89      6.23 o
   2   6   2      916.58      862.01      9.34 o
   3   6   2       32.01       31.94      4.73 o
   4   6   2       18.28       31.41      3.85 o
   5   6   2       90.29       97.30      4.89 o
   6   6   2      294.66      320.21      8.05 o
   7   6   2        2.41        0.00      3.27 o
   8   6   2       25.92       35.81      7.03 o
   9   6   2       41.03       41.96      7.84 o
  10   6   2       19.85       19.24      8.73 o
  -8   7   2       65.45       69.43      7.25 o
  -7   7   2       17.78       12.30      5.74 o
  -6   7   2      171.58      165.37      6.56 o
  -5   7   2      127.60      119.79      5.51 o
  -4   7   2       69.94       73.11      4.94 o
  -3   7   2       34.79       33.02      4.22 o
  -2   7   2      206.52      220.77      5.44 o
  -1   7   2      698.69      729.26      7.71 o
   0   7   2      989.15     1049.57     10.16 o
   1   7   2      250.86      264.59      4.05 o
   2   7   2      169.76      150.07      4.48 o
   3   7   2       31.08       22.05      3.77 o
   4   7   2      133.51      133.96      5.32 o
   5   7   2       20.52       25.12      6.14 o
   6   7   2        3.57        7.55      4.80 o
   7   7   2       32.95       17.92      5.10 o
   8   7   2      416.52      389.02     14.23 o
   9   7   2      128.54      122.32     10.51 o
  10   7   2        4.74        5.74      8.57 o
  -7   8   2        2.30        7.67      4.96 o
  -6   8   2      125.28      132.31      6.46 o
  -5   8   2      126.84      127.98      6.00 o
  -4   8   2       78.94       68.58      4.90 o
  -3   8   2      107.15       96.64      4.82 o
  -2   8   2      144.57      158.26      5.19 o
  -1   8   2      142.49      150.25      4.74 o
   0   8   2       51.17       45.68      3.63 o
   1   8   2      536.63      565.62      6.23 o
   2   8   2      313.77      316.71      5.76 o
   3   8   2      131.24      127.73      5.71 o
   4   8   2       12.46       14.51      4.66 o
   5   8   2      952.92      987.40     17.79 o
   6   8   2      810.04      824.47     12.56 o
   7   8   2       54.25       57.49      5.80 o
   8   8   2        6.48        2.40      6.63 o
   9   8   2        1.51        7.36      7.03 o
  -6   9   2       36.33       41.28      5.51 o
  -5   9   2        9.79       11.55      4.77 o
  -4   9   2        0.03        0.00      2.38 o
  -3   9   2       28.05       24.51      4.09 o
  -2   9   2      280.08      288.63      6.48 o
  -1   9   2      323.53      300.83      6.16 o
   0   9   2       55.92       48.04      3.78 o
   1   9   2      163.38      159.42      5.07 o
   2   9   2       90.98       94.64      4.44 o
   3   9   2       70.93       56.50      5.20 o
   4   9   2       83.54       75.23      5.66 o
   5   9   2       25.52       22.72      5.23 o
   6   9   2        6.45        4.41      4.97 o
   7   9   2       53.73       46.74      6.17 o
   8   9   2      171.05      170.82      7.97 o
   9   9   2       62.90       77.12      9.86 o
  -5  10   2       10.50        9.29      4.81 o
  -4  10   2       32.53       26.40      4.56 o
  -3  10   2       45.22       40.81      4.73 o
  -2  10   2      165.67      186.42      5.90 o
  -1  10   2       80.94      106.77     11.36 o
   0  10   2        6.45        9.51      5.38 o
   1  10   2       94.06       96.08      4.70 o
   2  10   2        1.86        5.23      3.57 o
   3  10   2        3.91        8.92      4.63 o
   4  10   2      114.99      101.53      6.17 o
   5  10   2      529.88      525.12     10.85 o
   6  10   2      138.12      136.49     10.63 o
   7  10   2       20.05       22.43      5.40 o
   8  10   2       14.19       10.31      5.63 o
  -4  11   2        9.50        9.27      5.71 o
  -3  11   2        0.78        1.42      4.18 o
  -2  11   2       15.85       12.51      5.09 o
  -1  11   2        8.47       10.19      4.94 o
   0  11   2        0.60        0.51      5.25 o
   1  11   2       57.94       58.91      5.63 o
   2  11   2      258.34      269.56      7.97 o
   3  11   2      114.26      119.22      5.25 o
   4  11   2       50.08       46.02      5.63 o
   5  11   2        0.54        2.86      5.17 o
   6  11   2        0.55        0.55      4.30 o
   7  11   2        5.06        4.93      7.68 o
  -2  12   2       51.80       46.73      8.41 o
  -1  12   2       10.31        9.14      6.79 o
   0  12   2        0.34        0.00      3.37 o
   1  12   2        6.91        8.77      4.93 o
   2  12   2       40.47       38.80      7.60 o
   3  12   2        0.51        0.00      6.06 o
   4  12   2       26.15       28.21      8.00 o
   5  12   2       86.67       91.84      9.78 o
  -3 -12   3       18.76       21.75      9.54 o
  -2 -12   3        3.12        4.37     11.08 o
  -1 -12   3        1.07        1.46      9.38 o
   0 -12   3       33.17       43.76      6.91 o
   1 -12   3       28.91       26.03      9.22 o
   2 -12   3        8.89       16.33      9.30 o
   3 -12   3        1.07        6.32      5.46 o
  -5 -11   3       11.85        8.81     10.02 o
  -4 -11   3        2.25        0.00      4.04 o
  -3 -11   3       43.45       35.81      9.54 o
  -2 -11   3       72.71       72.92     11.48 o
  -1 -11   3       83.77       93.29     12.05 o
   0 -11   3       63.04       63.78      9.38 o
   1 -11   3       24.98       21.83      8.81 o
   2 -11   3        1.02        0.00      9.70 o
   3 -11   3        9.11        9.62      5.68 o
   4 -11   3        0.41        0.08      1.05 o
   5 -11   3        3.31        2.64      5.54 o
  -6 -10   3       26.40       26.44      9.94 o
  -5 -10   3        1.95        3.64      9.62 o
  -4 -10   3       34.46       28.38     10.11 o
  -3 -10   3      284.27      298.39     15.36 o
  -2 -10   3      241.73      247.38     13.26 o
  -1 -10   3       13.21       16.90     10.43 o
   1 -10   3       37.20       34.44      8.25 o
   2 -10   3       11.65        1.37      7.52 o
   3 -10   3       45.31       51.54      5.99 o
   4 -10   3      107.53      138.35      5.62 o
   5 -10   3       54.02       48.37      6.33 o
   6 -10   3       13.21       10.57      6.09 o
  -7  -9   3        5.28        7.03      9.22 o
  -6  -9   3        0.46        0.00      6.71 o
  -5  -9   3        0.03        0.00      4.61 o
  -4  -9   3       17.51       26.44      8.73 o
  -3  -9   3       63.03       66.21     10.75 o
  -2  -9   3        3.53        7.92      9.54 o
  -1  -9   3      176.28      170.58     11.32 o
   1  -9   3      193.63      187.15      9.86 o
   2  -9   3       36.54       30.25      4.56 o
   3  -9   3       33.45       26.86      4.06 o
   4  -9   3       15.59       13.27      3.86 o
   5  -9   3        8.65        7.13      5.62 o
   6  -9   3       28.51       35.81      6.17 o
   7  -9   3       20.13       14.10      5.49 o
  -8  -8   3       20.07       23.61      9.78 o
  -7  -8   3      114.56      108.33     11.64 o
  -6  -8   3        2.59        0.00      2.75 o
  -5  -8   3        3.93        0.00      5.17 o
  -4  -8   3      185.12      219.57     11.48 o
  -3  -8   3      284.57      323.53     13.90 o
  -2  -8   3        4.21        2.81      3.24 o
  -1  -8   3       78.50       83.32      5.31 o
   0  -8   3      305.03      306.47      9.70 o
   1  -8   3        8.69        8.89      3.57 o
   2  -8   3       52.67       57.43      4.74 o
   3  -8   3        9.68        2.60      3.68 o
   4  -8   3       23.73       31.63      4.18 o
   5  -8   3      147.99      137.83      6.99 o
   6  -8   3       49.56       46.12      6.19 o
   7  -8   3        7.98        4.87      5.69 o
   8  -8   3        2.19        1.66      6.55 o
  -8  -7   3        1.08        0.00      6.06 o
  -7  -7   3      262.34      255.62     13.58 o
  -6  -7   3      335.45      301.54     12.85 o
  -5  -7   3      179.92      156.35     11.40 o
  -4  -7   3       11.81       11.72      8.65 o
  -3  -7   3       36.59       32.77      4.08 o
  -2  -7   3       57.95       47.45      3.34 o
  -1  -7   3      363.95      355.37      9.73 o
   0  -7   3      206.84      202.62      5.30 o
   1  -7   3        8.09       12.18      3.15 o
   2  -7   3       48.86       53.47      4.46 o
   3  -7   3      250.44      271.92      5.75 o
   4  -7   3      122.48      127.90      4.91 o
   5  -7   3        8.64       14.57      3.58 o
   6  -7   3       69.99       83.86      6.39 o
   7  -7   3       33.11       33.96      5.69 o
   8  -7   3        5.53        2.69      4.37 o
   9  -7   3        0.08        0.46      5.50 o
  -9  -6   3        0.75        3.56      8.17 o
  -8  -6   3        1.73        0.00      6.31 o
  -7  -6   3       56.60       45.03      9.46 o
  -6  -6   3       58.85       44.14      8.73 o
  -5  -6   3        2.05        2.59    122.80 o
  -4  -6   3      487.38      509.24      7.71 o
  -3  -6   3     1124.09     1180.90     25.43 o
  -2  -6   3       35.46       44.13      3.67 o
  -1  -6   3      163.67      210.52      4.15 o
   0  -6   3      957.49      989.66     10.53 o
   1  -6   3      968.21      927.58     13.51 o
   2  -6   3      348.25      319.43      4.67 o
   3  -6   3        0.43        1.71      3.54 o
   4  -6   3      283.22      286.75      5.64 o
   5  -6   3      177.13      190.57      5.03 o
   6  -6   3      339.11      323.98     11.48 o
   7  -6   3       62.01       58.46      5.76 o
   8  -6   3       96.75       81.63      6.86 o
   9  -6   3       12.23       14.80      5.52 o
  -9  -5   3        4.20        0.00      3.31 o
  -8  -5   3        8.10        3.31      1.37 o
  -7  -5   3      122.65      103.56      9.38 o
  -6  -5   3      609.07      558.06     15.76 o
  -5  -5   3      311.26      304.78     12.21 o
  -4  -5   3       39.81       49.49      6.27 o
  -3  -5   3      112.38      105.26      3.96 o
  -2  -5   3       83.25       81.30      4.00 o
  -1  -5   3      108.29       68.01      3.74 o
   0  -5   3        0.65        4.20      1.61 o
   1  -5   3      358.16      384.96     10.60 o
   2  -5   3      150.01      154.85      2.60 o
   3  -5   3     1222.60     1304.97      7.37 o
   4  -5   3      277.56      287.94      4.14 o
   5  -5   3      171.97      161.42      4.36 o
   6  -5   3       25.10       15.77      4.37 o
   7  -5   3       26.26       23.93      5.19 o
   8  -5   3       16.26       26.51      6.06 o
   9  -5   3        6.66        6.77      5.86 o
  10  -5   3       41.47       46.99      6.97 o
  -9  -4   3       24.24       28.86      7.76 o
  -8  -4   3       36.80       35.73      8.81 o
  -7  -4   3       93.64       78.26      9.78 o
  -6  -4   3      140.38      134.12      9.86 o
  -5  -4   3        1.73        0.00      3.90 o
  -4  -4   3      290.73      256.90      8.05 o
  -3  -4   3      600.57      603.14      7.51 o
  -2  -4   3       20.11        6.39      3.31 o
  -1  -4   3      487.37      499.02      9.38 o
   0  -4   3     5372.78     5610.81    194.10 o
   1  -4   3     2490.04     2259.46     25.67 o
   2  -4   3       38.22       40.05      1.46 o
   3  -4   3      464.14      491.56      3.91 o
   4  -4   3      301.65      262.08      6.39 o
   5  -4   3       20.78       19.01      2.82 o
   6  -4   3       20.42       20.36      2.91 o
   7  -4   3      190.09      219.54      7.42 o
   8  -4   3      227.93      215.29      7.63 o
   9  -4   3      131.40      136.69      7.11 o
  10  -4   3       41.20       38.86      6.76 o
 -10  -3   3       15.35        1.37      8.57 o
  -9  -3   3        0.76        1.94      8.81 o
  -8  -3   3        6.27        2.18      7.44 o
  -7  -3   3      317.26      332.75     13.18 o
  -6  -3   3     1027.00     1018.28      8.79 o
  -5  -3   3       85.65       81.82      3.49 o
  -4  -3   3       48.71       40.33      2.63 o
  -3  -3   3      260.04      225.18      5.21 o
  -2  -3   3     1904.47     1891.01     49.60 o
  -1  -3   3        4.63        1.09      2.66 o
   0  -3   3     1475.90     1488.02      9.46 o
   1  -3   3      649.03      615.21      8.04 o
   2  -3   3      637.71      681.87      8.59 o
   3  -3   3      479.94      577.25      7.23 o
   4  -3   3     1319.24     1456.79     10.06 o
   5  -3   3      838.06      815.67      7.13 o
   6  -3   3      115.23      121.63      5.48 o
   7  -3   3      181.62      162.16      6.66 o
   8  -3   3       40.67       47.74      5.57 o
   9  -3   3        0.32        0.00      4.42 o
  10  -3   3       25.51       26.58      6.06 o
  11  -3   3       29.67       32.08      6.30 o
 -10  -2   3       11.36       17.30      7.52 o
  -9  -2   3      230.74      221.02     12.93 o
  -8  -2   3      107.70      103.56     10.19 o
  -7  -2   3       24.19       20.86      3.73 o
  -6  -2   3       31.11       46.66      3.70 o
  -5  -2   3       21.29       26.42      2.47 o
  -4  -2   3      295.98      288.64      3.87 o
  -3  -2   3      255.79      227.51      3.88 o
  -2  -2   3       93.02      106.75      2.93 o
  -1  -2   3      209.97      153.19      3.17 o
   0  -2   3    12579.22    12359.44    171.06 o
   1  -2   3     1912.55     1906.87     28.40 o
   2  -2   3     1148.14     1219.87     10.90 o
   3  -2   3     2373.11     2451.90     35.74 o
   4  -2   3      413.96      443.33      4.30 o
   5  -2   3     1683.70     1785.29     14.05 o
   6  -2   3        0.49        0.86      2.38 o
   7  -2   3      897.54      915.10     11.35 o
   8  -2   3      523.78      570.86     10.38 o
   9  -2   3       63.76       61.98      5.73 o
  10  -2   3        0.37        0.17      2.86 o
  11  -2   3       17.05       17.55      6.11 o
 -10  -1   3       37.24       37.19      8.25 o
  -9  -1   3       92.20       97.74      6.44 o
  -8  -1   3       10.31        9.63      5.05 o
  -7  -1   3      192.42      214.81     10.87 o
  -6  -1   3      109.54       99.07      5.39 o
  -5  -1   3        5.29        1.10      1.46 o
  -4  -1   3        3.07        4.95      2.14 o
  -3  -1   3     1957.52     1772.42     10.22 o
  -2  -1   3     2944.08     2915.61     10.34 o
  -1  -1   3      202.55      209.90      3.40 o
   0  -1   3    13780.04    14083.09     50.97 o
   1  -1   3       31.44       21.36      1.74 o
   2  -1   3      311.12      381.95      2.53 o
   3  -1   3       68.41       72.10      1.97 o
   4  -1   3     1408.96     1500.00      6.87 o
   5  -1   3        1.06        6.28      2.07 o
   6  -1   3      314.79      347.23      4.32 o
   7  -1   3      950.00      920.75      9.56 o
   8  -1   3      132.81      126.35      6.39 o
   9  -1   3        0.36        0.00      1.36 o
  10  -1   3       26.71       19.82      4.32 o
  11  -1   3        0.05        0.00      1.10 o
 -10   0   3        5.38        3.16      5.41 o
  -9   0   3       36.11       28.96      5.54 o
  -8   0   3      172.81      165.13      9.66 o
  -7   0   3       47.18       54.87      4.27 o
  -6   0   3      105.16      119.12      4.67 o
  -5   0   3      935.86      963.55      8.85 o
  -4   0   3      373.77      416.14      8.61 o
  -3   0   3     1528.38     1651.56      9.82 o
  -2   0   3      741.46      740.50     20.61 o
  -1   0   3     1669.44     1766.51      7.18 o
   0   0   3    26637.00    26250.06    100.31 o
   1   0   3     6857.25     7327.19     26.23 o
   2   0   3     7783.53     7641.95     42.48 o
   3   0   3      714.35      807.51      5.27 o
   4   0   3      745.29      632.18      7.04 o
   5   0   3      230.33      168.18      3.01 o
   6   0   3        0.10        0.00      1.48 o
   7   0   3       86.96       79.34      2.85 o
   8   0   3       69.55       88.73      4.57 o
   9   0   3        7.84        1.81      3.57 o
  10   0   3       39.48       30.50      4.49 o
  11   0   3       66.20       65.26      5.48 o
  -9   1   3       30.16       33.95      4.79 o
  -8   1   3       10.88        7.02      4.11 o
  -7   1   3      106.36      109.91      4.95 o
  -6   1   3       81.38       77.80      4.39 o
  -5   1   3      846.48      874.55     27.89 o
  -4   1   3       88.71      101.34      2.26 o
  -3   1   3     3645.62     3305.19     21.77 o
  -2   1   3     4182.53     3963.85     33.28 o
  -1   1   3      753.34      843.28      4.61 o
   0   1   3      195.09      198.38      2.73 o
   1   1   3    14432.47    14612.17     59.87 o
   2   1   3     3478.86     3887.48     20.84 o
   3   1   3     2348.52     2538.36     18.33 o
   4   1   3       81.69       79.39      1.61 o
   5   1   3     3895.25     3888.63     31.07 o
   6   1   3     1134.86     1179.93      8.66 o
   7   1   3      562.59      522.64      6.76 o
   8   1   3      272.13      268.93      5.80 o
   9   1   3        5.44        4.34      3.37 o
  10   1   3       33.36       35.54      4.54 o
  11   1   3       63.09       73.37      5.55 o
  -9   2   3        8.81        5.84      4.59 o
  -8   2   3       18.41       16.33      4.63 o
  -7   2   3      332.78      325.01      7.16 o
  -6   2   3      309.42      306.23      6.47 o
  -5   2   3       32.97       39.24      5.11 o
  -4   2   3       21.23       30.50      2.90 o
  -3   2   3       13.28       11.73      1.47 o
  -2   2   3      770.90      683.04      6.44 o
  -1   2   3        8.22        7.32      1.26 o
   0   2   3      224.26      195.28      6.13 o
   1   2   3     1305.16     1326.64      8.43 o
   2   2   3        8.32        7.91      1.27 o
   3   2   3     2745.39     2748.43     30.85 o
   4   2   3     4726.15     4861.71     10.34 o
   5   2   3     2710.43     2790.65     26.50 o
   6   2   3      111.89       99.80      3.30 o
   7   2   3        0.37        0.00      1.80 o
   8   2   3      836.95      854.02     10.61 o
   9   2   3       30.63       38.64      7.72 o
  10   2   3       45.67       37.45      5.10 o
  11   2   3      125.26      133.63     10.91 o
  -9   3   3        0.65        0.00      3.68 o
  -8   3   3        5.95        2.87      3.02 o
  -7   3   3      386.73      360.37      7.56 o
  -6   3   3      169.34      157.64      5.31 o
  -5   3   3        3.91        5.24      3.30 o
  -4   3   3      221.78      218.66      4.78 o
  -3   3   3     1849.52     1628.16     25.86 o
  -2   3   3      387.13      409.71      8.57 o
  -1   3   3      189.19      236.72      4.56 o
   0   3   3      336.20      335.71      4.55 o
   1   3   3     2634.70     2708.28      7.12 o
   2   3   3      868.15     1006.01     17.02 o
   3   3   3       30.90       26.67      1.63 o
   4   3   3      145.25      151.42      4.17 o
   5   3   3       50.54       52.75      2.72 o
   6   3   3      774.54      719.23      6.94 o
   7   3   3      165.83      191.17      7.07 o
   8   3   3        4.65        0.00      2.54 o
   9   3   3      193.63      172.84     10.02 o
  10   3   3      210.46      217.71     12.21 o
  11   3   3       86.11      100.73     10.91 o
  -9   4   3        5.03        7.69      6.47 o
  -8   4   3        0.45        6.03      5.33 o
  -7   4   3       24.21       23.28      5.81 o
  -6   4   3      355.80      367.08      9.00 o
  -5   4   3      620.75      697.08     11.48 o
  -4   4   3      266.25      323.01      7.25 o
  -3   4   3      208.20      207.37      5.70 o
  -2   4   3      395.46      315.07      9.32 o
  -1   4   3      145.91      143.98      8.08 o
   0   4   3      547.87      566.58      6.34 o
   1   4   3       68.76      107.09      2.28 o
   2   4   3       31.60       26.63      2.45 o
   3   4   3     3924.19     3908.53     11.07 o
   4   4   3     1829.17     1878.03     12.58 o
   5   4   3       40.11       36.31      3.57 o
   6   4   3      153.28      159.92      3.80 o
   7   4   3       47.48       29.40      3.21 o
   8   4   3      231.49      265.89     11.40 o
   9   4   3      100.12      107.60      9.22 o
  10   4   3       50.01       65.08      8.65 o
  11   4   3      147.83      140.99     11.72 o
  -8   5   3       14.75       16.69      6.66 o
  -7   5   3      162.82      166.67      9.18 o
  -6   5   3      293.92      330.14     18.19 o
  -5   5   3        5.72        4.36      5.36 o
  -4   5   3      145.96      156.29      6.22 o
  -3   5   3      102.83       94.04      4.23 o
  -2   5   3        0.10        0.00      1.88 o
  -1   5   3      103.41      115.08      3.76 o
   0   5   3     1600.14     1449.19     24.21 o
   1   5   3     2761.63     2590.78     26.65 o
   2   5   3      619.39      670.29      8.26 o
   3   5   3       97.58      120.46      4.04 o
   4   5   3      175.06      172.74      4.88 o
   5   5   3       35.78       41.77      8.45 o
   6   5   3       46.73       65.07      4.64 o
   7   5   3       48.27       56.60      5.20 o
   8   5   3      295.98      337.84     12.53 o
   9   5   3       46.28       37.75      7.52 o
  10   5   3      183.13      193.62     11.56 o
  11   5   3       46.50       41.31      9.30 o
  -8   6   3       11.61       15.12      6.34 o
  -7   6   3       15.98       16.58      5.91 o
  -6   6   3       24.90       25.22      5.57 o
  -5   6   3       65.94       70.57      5.08 o
  -4   6   3       66.47       71.39      4.82 o
  -3   6   3       14.57       10.39      3.67 o
  -2   6   3      177.26      176.02      5.01 o
  -1   6   3      872.33      882.26     10.01 o
   0   6   3      665.82      642.72      6.66 o
   1   6   3        2.82        0.00      0.78 o
   2   6   3     1029.26     1092.51      8.65 o
   3   6   3      973.47      920.58      9.53 o
   4   6   3      370.45      333.77      6.69 o
   5   6   3        1.52        1.71      3.59 o
   6   6   3        0.84        0.00      3.11 o
   7   6   3      234.52      241.04      7.70 o
   8   6   3      444.04      535.06     10.95 o
   9   6   3       84.66       81.57      8.97 o
  10   6   3        5.88        9.54      8.00 o
  11   6   3       12.21       12.29      8.33 o
  -7   7   3       49.97       52.02      5.59 o
  -6   7   3       38.92       44.88      5.25 o
  -5   7   3        7.25        6.82      4.60 o
  -4   7   3      183.09      183.14      6.02 o
  -3   7   3      248.79      246.07      6.19 o
  -2   7   3      112.89      123.34      4.84 o
  -1   7   3       15.15       12.39      3.26 o
   0   7   3     1051.43     1013.75     29.27 o
   1   7   3     1125.78     1117.80      9.99 o
   2   7   3        4.06        9.84      2.56 o
   3   7   3       30.64       13.21      3.53 o
   4   7   3       45.20       45.43      4.19 o
   5   7   3     1037.58     1043.27     12.17 o
   6   7   3      100.32      105.96      6.09 o
   7   7   3      114.21      124.66      7.07 o
   8   7   3      304.63      293.00      8.91 o
   9   7   3        5.64        2.75      7.76 o
  10   7   3        1.59        1.70      7.36 o
  -6   8   3        0.76        0.00      4.64 o
  -5   8   3       11.21       13.20      5.05 o
  -4   8   3        4.43       13.37      4.28 o
  -3   8   3       13.95       22.23      4.29 o
  -2   8   3       92.94       91.56      4.82 o
  -1   8   3       49.80       39.76      4.84 o
   0   8   3      373.60      330.38      5.99 o
   1   8   3      389.27      406.82      5.26 o
   2   8   3      680.77      721.20      7.70 o
   3   8   3      132.09      150.93      5.55 o
   4   8   3       12.56        7.43      4.11 o
   5   8   3       24.34       22.56      4.78 o
   6   8   3       26.21       28.05      4.99 o
   7   8   3      739.96      736.88     12.31 o
   8   8   3      289.42      273.64      9.10 o
   9   8   3        3.53        5.74      7.52 o
  10   8   3       13.96        9.70      8.41 o
  -6   9   3       15.04       13.50      5.29 o
  -5   9   3       22.91       17.40      4.96 o
  -4   9   3       22.02       18.72      4.84 o
  -3   9   3      117.46      118.52      5.60 o
  -2   9   3       58.65       72.39      4.70 o
  -1   9   3       19.65       15.85      3.68 o
   0   9   3      162.90      167.60      5.08 o
   1   9   3       73.76       70.76      5.18 o
   2   9   3       26.72       30.34      3.61 o
   3   9   3      139.77      122.81      4.54 o
   4   9   3      449.99      502.26      9.60 o
   5   9   3      793.83      780.12     11.84 o
   6   9   3      240.44      225.32      7.94 o
   7   9   3       19.62       15.35      5.28 o
   8   9   3        4.29        0.00      2.16 o
   9   9   3        0.14        0.08      6.83 o
  -4  10   3        2.37        4.62      5.53 o
  -3  10   3       30.65       38.00      4.82 o
  -2  10   3      165.43      153.59      6.65 o
  -1  10   3      134.27      131.24      5.20 o
   0  10   3       67.31       65.57      5.35 o
   1  10   3      104.27      116.75      5.86 o
   2  10   3       41.94       35.68      4.63 o
   3  10   3       12.88        8.25      6.79 o
   4  10   3        0.47        0.00      5.13 o
   5  10   3        3.21        4.57      5.04 o
   6  10   3       47.89       56.99      7.84 o
   7  10   3       47.16       49.66      6.06 o
   8  10   3       29.88       32.08      6.10 o
  -3  11   3      124.74      146.72      6.43 o
  -2  11   3       39.69       40.50      5.62 o
  -1  11   3       11.35        9.72      4.85 o
   0  11   3       15.01       10.27      4.58 o
   1  11   3       26.98       23.85      7.76 o
   2  11   3        0.77        0.00      4.85 o
   3  11   3       57.03       62.01      8.97 o
   4  11   3      215.16      202.03     11.96 o
   5  11   3      161.68      146.89     10.75 o
   6  11   3       20.36       22.80      8.00 o
   7  11   3        3.78        1.31      4.77 o
  -1  12   3        0.05        0.00      8.81 o
   0  12   3        7.56        7.11      7.60 o
   1  12   3       81.34       84.32      9.62 o
   2  12   3      128.69      130.72     10.11 o
   3  12   3      105.93       98.63     10.27 o
   4  12   3       18.56       14.39      7.84 o
   5  12   3        8.43        8.25      8.08 o
  -2 -12   4        7.27       11.96      9.70 o
  -1 -12   4        4.09        0.00     43.49 o
   0 -12   4       12.31       12.26      7.26 o
   1 -12   4        0.74        0.00      2.59 o
   2 -12   4        0.04        0.00      2.71 o
  -4 -11   4       23.79       24.98      9.38 o
  -3 -11   4       32.22       28.05     11.32 o
  -2 -11   4        0.33        2.26     10.67 o
  -1 -11   4       14.96       19.08     10.02 o
   0 -11   4       22.54       19.81     10.83 o
   1 -11   4        0.14        2.10      8.65 o
   2 -11   4       14.18       17.61      5.83 o
   3 -11   4       28.21       28.63      5.74 o
   4 -11   4       24.58       19.46      5.93 o
   5 -11   4       12.23       12.05      7.76 o
  -6 -10   4        0.06        2.26      9.86 o
  -5 -10   4        9.80       13.26      9.86 o
  -4 -10   4       45.94       53.44      9.78 o
  -3 -10   4       63.81       69.04     10.19 o
  -2 -10   4      148.83      158.29     13.58 o
  -1 -10   4      262.51      290.39     15.76 o
   1 -10   4        1.06        0.00      6.71 o
   2 -10   4       30.01       25.77      5.74 o
   3 -10   4        8.72        7.86      5.26 o
   4 -10   4        4.56        0.00      2.61 o
   5 -10   4        1.62        0.20      5.30 o
   6 -10   4       18.59       26.41      5.89 o
  -7  -9   4        6.55       10.67      9.94 o
  -6  -9   4        0.14        1.46      9.62 o
  -5  -9   4       18.66       25.38     10.43 o
  -4  -9   4      164.78      185.21     12.93 o
  -3  -9   4      396.79      391.84     15.60 o
  -2  -9   4       84.48       57.32      9.22 o
  -1  -9   4       36.46       41.70      5.29 o
   0  -9   4       66.55       59.58      7.20 o
   1  -9   4       79.40       69.61      9.05 o
   2  -9   4      163.26      163.95      7.76 o
   3  -9   4      125.77      130.83      5.35 o
   4  -9   4       54.17       45.50      4.59 o
   5  -9   4       60.48       62.13      6.42 o
   6  -9   4       28.11       32.25      5.82 o
   7  -9   4       11.53       16.26      6.20 o
  -7  -8   4       19.19       19.73      9.94 o
  -6  -8   4        5.34        8.89      8.97 o
  -5  -8   4       17.12       13.10      9.05 o
  -4  -8   4       64.82       48.02      9.14 o
  -3  -8   4        6.39       13.26      8.73 o
  -2  -8   4       16.71       13.37      4.55 o
  -1  -8   4      152.19      175.89      6.57 o
   0  -8   4       77.00       84.48      7.03 o
   1  -8   4       17.57       16.82      5.90 o
   2  -8   4       31.22       26.12      3.95 o
   3  -8   4      287.51      295.05      8.45 o
   4  -8   4      124.55      131.83      5.19 o
   5  -8   4       50.81       73.24      4.84 o
   6  -8   4      284.87      276.37      8.66 o
   7  -8   4       25.55       21.26      6.09 o
   8  -8   4        6.09        0.00      1.49 o
  -8  -7   4        1.74        3.15      8.08 o
  -7  -7   4        5.41        3.40      9.22 o
  -6  -7   4       22.41       15.44      8.17 o
  -5  -7   4      108.71      102.19     10.75 o
  -4  -7   4      429.74      462.34     15.20 o
  -3  -7   4       65.75       57.99      5.09 o
  -2  -7   4       70.38       80.82      5.50 o
  -1  -7   4       52.34       53.32      5.17 o
   0  -7   4      231.61      227.42      5.28 o
   1  -7   4        6.83        4.83      2.97 o
   2  -7   4      140.70      128.79      3.83 o
   3  -7   4      446.24      471.07      7.09 o
   4  -7   4       74.14       78.12      4.37 o
   5  -7   4       23.39       27.43      3.89 o
   6  -7   4      220.44      246.39      9.50 o
   7  -7   4       45.30       39.01      5.81 o
   8  -7   4        0.28        0.00      6.18 o
   9  -7   4        2.20        0.00      8.87 o
  -8  -6   4        5.89        0.97      3.56 o
  -7  -6   4      201.89      189.25     12.53 o
  -6  -6   4      236.28      247.46     13.26 o
  -5  -6   4       11.30        9.46      7.03 o
  -4  -6   4       22.80       25.45      3.89 o
  -3  -6   4       11.33        9.07      3.71 o
  -2  -6   4       85.19       96.03      4.86 o
  -1  -6   4      255.82      242.15      6.27 o
   0  -6   4      194.12      212.90      4.88 o
   1  -6   4        8.41       12.54      4.17 o
   2  -6   4      115.30      118.11      3.56 o
   3  -6   4      922.58      889.49      8.59 o
   4  -6   4      107.02       94.07      4.25 o
   5  -6   4       27.06       33.86      3.79 o
   6  -6   4      109.35      124.81      6.76 o
   7  -6   4        1.22        0.00      1.98 o
   8  -6   4        2.40        0.80      4.45 o
   9  -6   4       21.80       30.64      6.55 o
  -9  -5   4        5.27       13.42      7.92 o
  -8  -5   4        1.85        0.81      7.36 o
  -7  -5   4       94.89       68.96      9.14 o
  -6  -5   4       39.32       40.85      6.10 o
  -5  -5   4      385.09      349.56     13.42 o
  -4  -5   4      513.69      499.73      8.18 o
  -3  -5   4        0.93        2.72      3.54 o
  -2  -5   4        2.81        4.45      3.39 o
  -1  -5   4      316.11      284.17      6.23 o
   0  -5   4     3241.53     3169.94     43.31 o
   1  -5   4        1.94        0.61      2.22 o
   2  -5   4      284.14      303.28      4.38 o
   3  -5   4      424.70      384.73      5.05 o
   4  -5   4        2.36        0.05      2.12 o
   5  -5   4       25.14       14.52      3.18 o
   6  -5   4        3.15        8.73      3.30 o
   7  -5   4      198.15      205.96      9.74 o
   8  -5   4      116.70      117.74      7.36 o
   9  -5   4       41.87       31.57      6.31 o
  10  -5   4       37.51       46.36      6.83 o
  -9  -4   4       10.94       14.63      8.73 o
  -8  -4   4      145.68      135.65     10.35 o
  -7  -4   4      181.59      192.81     10.83 o
  -6  -4   4       38.27       46.81      8.25 o
  -5  -4   4      172.11      162.13      4.84 o
  -4  -4   4      121.87      133.65      4.19 o
  -3  -4   4       54.00       37.38      3.06 o
  -2  -4   4        0.08        0.00      1.13 o
  -1  -4   4      493.80      548.71     13.63 o
   0  -4   4      135.76      134.38      4.69 o
   1  -4   4      397.78      464.34      7.00 o
   2  -4   4     3938.56     4368.42     30.03 o
   3  -4   4      457.25      440.49      3.64 o
   4  -4   4     1358.36     1361.34     10.26 o
   5  -4   4      220.06      223.04      4.76 o
   6  -4   4       13.38       12.34      3.14 o
   7  -4   4      163.96      160.57      7.48 o
   8  -4   4       12.33       14.25      5.07 o
   9  -4   4      144.65      141.45      9.82 o
  10  -4   4       31.44       29.80      6.42 o
  -9  -3   4       59.26       57.40      8.81 o
  -8  -3   4      343.20      352.15     14.31 o
  -7  -3   4      184.91      210.60     10.91 o
  -6  -3   4        5.60        7.43      7.09 o
  -5  -3   4      187.49      172.04      4.26 o
  -4  -3   4      122.76      127.52      4.05 o
  -3  -3   4      280.64      292.90      4.91 o
  -2  -3   4      297.10      298.04      5.08 o
  -1  -3   4     2631.41     2486.59     11.58 o
   0  -3   4     3237.13     3046.86    134.97 o
   1  -3   4     3594.53     3815.37     13.06 o
   2  -3   4      124.51      118.81      3.24 o
   3  -3   4      136.04      134.34      3.04 o
   4  -3   4        9.11        6.54      2.17 o
   5  -3   4      104.86      101.10      3.53 o
   6  -3   4      566.14      622.01     10.36 o
   7  -3   4      114.89      117.59      5.77 o
   8  -3   4      290.56      292.41      8.40 o
   9  -3   4      186.44      166.77      9.42 o
  10  -3   4       41.50       43.51      6.45 o
  11  -3   4        2.96        2.39      5.68 o
  -9  -2   4       11.87        8.41      7.52 o
  -8  -2   4        0.28        3.40      7.03 o
  -7  -2   4        1.53        0.00      3.56 o
  -6  -2   4       66.01       50.05      4.09 o
  -5  -2   4      150.44      153.69      6.50 o
  -4  -2   4      857.47      852.39      7.52 o
  -3  -2   4     2561.47     2681.80     41.03 o
  -2  -2   4      319.26      306.88      6.25 o
  -1  -2   4        4.93        7.39      2.62 o
   0  -2   4       29.25       26.60      3.00 o
   1  -2   4        4.00        3.11      1.22 o
   2  -2   4     1158.82     1139.35      7.26 o
   3  -2   4     2214.86     2337.58     21.11 o
   4  -2   4     2365.45     2490.63     31.28 o
   5  -2   4      845.73      929.04     10.15 o
   6  -2   4      304.67      289.17      6.93 o
   7  -2   4      339.44      345.23      8.80 o
   8  -2   4        0.04        0.00      3.78 o
   9  -2   4       18.60       13.98      5.24 o
  10  -2   4       11.96        8.52      4.93 o
  11  -2   4        1.00        0.00      5.31 o
  -9  -1   4       64.21       68.31      9.22 o
  -8  -1   4      125.29      125.43      6.57 o
  -7  -1   4        3.75        0.00      2.96 o
  -6  -1   4       13.49       10.93      4.57 o
  -5  -1   4      256.16      249.70     10.51 o
  -4  -1   4       73.11       58.55      2.87 o
  -3  -1   4      104.94      119.30      3.83 o
  -2  -1   4      184.34      167.34      3.41 o
  -1  -1   4      853.91      798.96      6.04 o
   0  -1   4      131.37      130.14      6.55 o
   1  -1   4      515.82      563.20      8.14 o
   2  -1   4       25.86       31.12      1.59 o
   3  -1   4      470.17      478.56      3.79 o
   4  -1   4     2527.08     2578.10     18.80 o
   5  -1   4     1125.20     1165.25     11.21 o
   6  -1   4      779.76      760.32      9.19 o
   7  -1   4      653.31      697.44      8.53 o
   8  -1   4      161.33      181.74      6.49 o
   9  -1   4      116.98      101.96      6.05 o
  10  -1   4       71.82       63.21      6.03 o
  11  -1   4       51.47       59.76      6.37 o
  -9   0   4        3.39        0.57      4.93 o
  -8   0   4       23.71       23.73      5.34 o
  -7   0   4        1.32        2.63      4.35 o
  -6   0   4       10.20       10.88      4.61 o
  -5   0   4      128.29      129.31      5.23 o
  -4   0   4     1955.68     1894.55      9.80 o
  -3   0   4      987.61      860.44      7.54 o
  -2   0   4     2685.29     2829.48     12.63 o
  -1   0   4      385.94      419.94      5.17 o
   0   0   4     7095.17     7441.69     38.58 o
   1   0   4      186.19      182.76      3.13 o
   2   0   4       42.80       55.85      2.10 o
   3   0   4       53.35       47.88      1.72 o
   4   0   4       17.43       18.57      1.52 o
   5   0   4      378.42      390.92      7.25 o
   6   0   4      388.97      383.09      4.92 o
   7   0   4      540.66      530.00      5.60 o
   8   0   4        0.22        0.00      1.25 o
   9   0   4       29.00       23.15      4.05 o
  10   0   4        3.56        2.69      3.98 o
  11   0   4       17.18       18.97      4.58 o
  -9   1   4        3.71        2.60      5.90 o
  -8   1   4       57.86       67.27      5.15 o
  -7   1   4      146.86      161.16      5.75 o
  -6   1   4        1.19        0.00      3.54 o
  -5   1   4      547.53      595.66      7.58 o
  -4   1   4      386.54      385.29      5.92 o
  -3   1   4      236.81      189.32      3.33 o
  -2   1   4      851.28      812.98      7.44 o
  -1   1   4      762.38      639.14      5.91 o
   0   1   4     4241.34     4165.05     10.56 o
   1   1   4      551.66      539.80      4.85 o
   2   1   4      221.34      197.16      9.10 o
   3   1   4     4189.49     4280.74      9.44 o
   4   1   4      941.46      911.90     10.40 o
   5   1   4       46.84       34.61      1.65 o
   6   1   4      887.52      960.74      7.60 o
   7   1   4       76.11       85.75      3.06 o
   8   1   4      283.64      268.45      5.82 o
   9   1   4        8.75       11.14      3.62 o
  10   1   4      121.09      110.02      5.39 o
  11   1   4      157.48      155.17      6.75 o
  -9   2   4        3.58        0.98      4.45 o
  -8   2   4        6.13        0.62      3.51 o
  -7   2   4      115.24      108.89      5.38 o
  -6   2   4        6.24        0.62      4.45 o
  -5   2   4        0.60        0.44      1.18 o
  -4   2   4      350.44      280.76      5.95 o
  -3   2   4     1201.84     1197.28      9.62 o
  -2   2   4        1.50        1.96      1.58 o
  -1   2   4      396.13      520.99      3.89 o
   0   2   4     3307.42     3251.65     15.09 o
   1   2   4       82.01       93.82      3.26 o
   2   2   4      672.47      778.37      4.27 o
   3   2   4       19.29       16.07      1.55 o
   4   2   4       67.78       69.14      1.87 o
   5   2   4      418.06      404.07      5.45 o
   6   2   4      861.74      865.47     15.04 o
   7   2   4      624.01      702.85      7.36 o
   8   2   4       43.64       55.34      3.95 o
   9   2   4        1.01        2.29      3.68 o
  10   2   4      165.47      167.58      7.24 o
  11   2   4       73.29       71.46     10.11 o
  -9   3   4        0.17        2.65      6.28 o
  -8   3   4        2.37        3.07      5.75 o
  -7   3   4      150.99      147.21      5.77 o
  -6   3   4      296.76      309.45      6.85 o
  -5   3   4      176.44      202.33      5.49 o
  -4   3   4      103.67      101.76      6.41 o
  -3   3   4      162.64      122.68      3.60 o
  -2   3   4        1.69        4.76      2.32 o
  -1   3   4       24.85       40.59      2.38 o
   0   3   4      653.16      704.17      5.48 o
   1   3   4        4.64       10.12      1.49 o
   2   3   4     2220.50     2047.61     34.90 o
   3   3   4     3557.55     3340.84     22.85 o
   4   3   4     1981.19     2125.15      7.84 o
   5   3   4      219.77      230.34      3.72 o
   6   3   4      120.55       98.30      3.60 o
   7   3   4       36.61       48.16      3.41 o
   8   3   4       51.18       80.20      5.15 o
   9   3   4       69.55       71.39      5.01 o
  10   3   4      228.99      232.02     12.29 o
  11   3   4       38.30       37.03      8.89 o
  -8   4   4       35.89       40.68      7.20 o
  -7   4   4      236.50      250.82     20.21 o
  -6   4   4      232.52      229.79     13.99 o
  -5   4   4      171.45      154.01      9.14 o
  -4   4   4      370.65      361.92     13.90 o
  -3   4   4       46.86       44.99      4.38 o
  -2   4   4        6.29        4.28      3.23 o
  -1   4   4      415.36      502.22     12.45 o
   0   4   4     3333.44     3171.12     71.79 o
   1   4   4      762.74      746.80      7.53 o
   2   4   4      189.15      242.29      2.80 o
   3   4   4      262.45      297.46      3.74 o
   4   4   4        5.82        3.21      1.61 o
   5   4   4       34.84       34.43      3.55 o
   6   4   4       39.49       63.87      5.58 o
   7   4   4      450.65      571.86      8.10 o
   8   4   4      434.92      412.86     12.53 o
   9   4   4      330.07      292.57     11.48 o
  10   4   4      218.37      221.35     11.48 o
  11   4   4       29.50       42.20      8.41 o
  -8   5   4        0.01        0.00      5.83 o
  -7   5   4        4.02        1.71      8.08 o
  -6   5   4        6.28        4.36      5.74 o
  -5   5   4      224.78      217.48     12.61 o
  -4   5   4      459.78      486.20      9.59 o
  -3   5   4      173.29      160.72     10.59 o
  -2   5   4       63.16       75.62      4.00 o
  -1   5   4      761.96      816.19      9.42 o
   0   5   4     1613.79     1631.14     24.13 o
   1   5   4      331.56      386.87      5.21 o
   2   5   4     4416.49     4140.57     15.04 o
   3   5   4     1386.82     1145.00      9.32 o
   4   5   4        0.75        0.06      0.92 o
   5   5   4       43.14       46.54      3.98 o
   6   5   4      163.84      149.46      5.74 o
   7   5   4     1544.75     1699.19     15.89 o
   8   5   4      330.84      425.04     13.18 o
   9   5   4        0.10        0.00      0.32 o
  10   5   4      111.54      127.81      9.54 o
  11   5   4        8.96        7.92      8.49 o
  -7   6   4       22.33       19.99      6.46 o
  -6   6   4        1.27        0.23      5.40 o
  -5   6   4      102.15       93.70      5.60 o
  -4   6   4        0.48        1.89      4.16 o
  -3   6   4      101.10       88.47      4.93 o
  -2   6   4        1.16        0.00      3.07 o
  -1   6   4      428.24      417.73      7.49 o
   0   6   4      895.38      898.75      9.67 o
   1   6   4      371.17      427.35      4.98 o
   2   6   4       61.97       58.93      2.54 o
   3   6   4       32.76       45.33      2.53 o
   4   6   4      459.02      376.63      6.72 o
   5   6   4       80.12       77.62      4.54 o
   6   6   4       43.67       26.84      4.21 o
   7   6   4       67.31       70.42      5.48 o
   8   6   4      189.59      166.28      7.14 o
   9   6   4      296.75      269.77     12.45 o
  10   6   4       55.24       57.96      9.22 o
  11   6   4        9.33        4.45      7.20 o
  -7   7   4        0.77        0.00      4.10 o
  -6   7   4       15.14       14.39      4.93 o
  -5   7   4      174.70      185.90      6.77 o
  -4   7   4      339.29      362.08      7.97 o
  -3   7   4       62.12       54.48      4.80 o
  -2   7   4        2.64        0.00      2.90 o
  -1   7   4       19.96       10.02      3.34 o
   0   7   4      187.35      187.47      4.89 o
   1   7   4       83.86       88.62      4.46 o
   2   7   4      667.26      638.77      8.55 o
   3   7   4      450.44      395.16      5.31 o
   4   7   4        5.38        1.18      3.53 o
   5   7   4        1.37        4.24      3.81 o
   6   7   4      444.58      465.36      9.28 o
   7   7   4      190.12      253.38      7.83 o
   8   7   4       52.34       71.31      6.32 o
   9   7   4        9.33       14.82      5.47 o
  10   7   4        1.70        4.61      7.03 o
  -6   8   4        9.40        7.64      5.08 o
  -5   8   4       24.65       25.53      5.15 o
  -4   8   4      114.34      113.10      5.83 o
  -3   8   4      409.39      425.36      8.14 o
  -2   8   4       17.49       19.10      4.31 o
  -1   8   4      127.73      141.23      5.15 o
   0   8   4      332.47      339.17     17.16 o
   1   8   4       37.81       31.32      3.53 o
   2   8   4      283.54      286.19      6.69 o
   3   8   4      583.70      628.23      9.26 o
   4   8   4      194.62      181.52      9.98 o
   5   8   4       71.49       62.56      5.15 o
   6   8   4        3.11        3.88      4.41 o
   7   8   4       44.48       37.30      5.33 o
   8   8   4       42.76       34.95      5.48 o
   9   8   4        7.30        2.07      5.03 o
  10   8   4        8.33       12.13      8.17 o
  -5   9   4        1.07        0.10      0.15 o
  -4   9   4       47.10       38.23      5.16 o
  -3   9   4       81.18       89.28      5.43 o
  -2   9   4       43.31       42.79      4.61 o
  -1   9   4      114.55      112.69      5.02 o
   0   9   4        4.15        7.78      3.58 o
   1   9   4      104.86      100.79      4.21 o
   2   9   4       96.93       85.45      8.65 o
   3   9   4      426.82      440.03     13.74 o
   4   9   4       17.96       15.44      6.87 o
   5   9   4       54.90       54.35      6.75 o
   6   9   4      302.05      318.72      8.49 o
   7   9   4      253.64      276.28     11.16 o
   8   9   4       35.04       32.58      5.47 o
   9   9   4        0.29        0.00      1.05 o
  -4  10   4       90.28       87.45      5.80 o
  -3  10   4       26.68       29.77      4.75 o
  -2  10   4        0.35        0.00      2.69 o
  -1  10   4       71.53       72.42      4.83 o
   0  10   4        0.14        2.75      7.03 o
   1  10   4       19.02       34.12      7.36 o
   2  10   4        8.23        3.96      6.95 o
   3  10   4      246.56      285.05     12.61 o
   4  10   4      356.26      377.05     13.58 o
   5  10   4      146.82      139.21     10.43 o
   6  10   4        0.51        1.62      7.68 o
   7  10   4       32.46       24.98      8.08 o
   8  10   4       26.87       29.59      9.30 o
  -2  11   4        7.67        7.18      5.31 o
  -1  11   4       26.95       35.17      8.33 o
   0  11   4       64.47       59.50      8.65 o
   1  11   4       52.69       51.74      8.73 o
   2  11   4       68.68       56.27      8.81 o
   3  11   4       33.32       36.70      8.49 o
   4  11   4       13.30       16.09      8.33 o
   5  11   4       33.68       24.66      8.17 o
   6  11   4      100.60       91.92     10.27 o
   7  11   4        2.26        3.96      7.92 o
   0  12   4       22.92       14.88      8.33 o
   1  12   4        1.51        1.62      7.76 o
   2  12   4       16.60       13.90      8.57 o
   3  12   4      146.84      167.18     11.32 o
   4  12   4       48.05       40.91      8.73 o
   5  12   4        5.45        4.20      8.33 o
  -1 -12   5        9.63        8.50      7.65 o
   0 -12   5        9.61        8.85      5.24 o
   1 -12   5       11.58       10.94      6.06 o
  -3 -11   5       12.17       12.53      9.86 o
  -2 -11   5       46.94       46.73     12.37 o
  -1 -11   5       34.19       35.45      7.46 o
   0 -11   5        0.39        0.84      3.19 o
   1 -11   5        2.03        3.08      5.61 o
   2 -11   5        0.79        0.00      4.72 o
   3 -11   5        0.58        0.00      4.56 o
   4 -11   5        2.22        5.64      5.91 o
  -5 -10   5       66.87       77.61     11.72 o
  -4 -10   5       24.43       28.46     11.24 o
  -3 -10   5        0.08        0.89     10.43 o
  -2 -10   5        0.66        4.77     11.16 o
  -1 -10   5        6.25        4.85      4.63 o
   0 -10   5        1.13        0.00      4.94 o
   1 -10   5        1.22        0.00      4.01 o
   2 -10   5       34.85       35.40      6.00 o
   3 -10   5       62.46       50.01      6.32 o
   4 -10   5       11.36        9.80      5.43 o
   5 -10   5       40.23       46.28      6.13 o
   6 -10   5       15.55       13.71      5.68 o
  -6  -9   5        2.08        1.83      6.56 o
  -5  -9   5        1.53        0.00      8.65 o
  -4  -9   5      103.78       79.39     10.43 o
  -3  -9   5      174.31      181.17     13.66 o
  -2  -9   5       61.74       74.64      5.89 o
  -1  -9   5      100.61      110.56      5.74 o
   0  -9   5       78.35       74.32      6.18 o
   1  -9   5       27.29       21.71      8.65 o
   2  -9   5       73.53       76.52      7.44 o
   3  -9   5       51.81       45.47      4.55 o
   4  -9   5       11.14       16.05      4.07 o
   5  -9   5      110.02      114.09      5.70 o
   6  -9   5        9.58        6.78      5.80 o
   7  -9   5       10.95        5.42      6.16 o
  -7  -8   5        2.71        4.53      9.54 o
  -6  -8   5       61.51       66.95      8.25 o
  -5  -8   5      107.58      121.65      7.64 o
  -4  -8   5      112.35      108.90     10.91 o
  -3  -8   5        3.16        4.93      7.52 o
  -2  -8   5       70.28       73.81      5.58 o
  -1  -8   5       20.74       15.36      4.26 o
   0  -8   5       57.58       52.97      7.84 o
   1  -8   5      168.21      171.23      6.94 o
   2  -8   5      532.50      573.74     13.70 o
   3  -8   5      253.78      244.07      6.25 o
   4  -8   5       14.98       10.29      3.87 o
   5  -8   5        5.44        7.18      3.81 o
   6  -8   5        9.08        8.10      5.51 o
   7  -8   5        4.69        4.46      5.29 o
   8  -8   5        7.28        6.39      5.49 o
  -7  -7   5       49.90       46.00      9.94 o
  -6  -7   5       38.67       37.73      8.17 o
  -5  -7   5        0.81        4.74      5.20 o
  -4  -7   5        3.33        0.00      3.94 o
  -3  -7   5      149.52      154.70      5.36 o
  -2  -7   5      284.19      308.59      6.61 o
  -1  -7   5       49.56       49.10      4.31 o
   0  -7   5       20.56       20.80      4.74 o
   1  -7   5       72.90       78.90      4.04 o
   2  -7   5      328.78      333.12      5.52 o
   3  -7   5       34.19       26.05      3.42 o
   4  -7   5        2.18        1.64      2.37 o
   5  -7   5      199.72      182.90      5.55 o
   6  -7   5       84.36       68.90      4.66 o
   7  -7   5       32.73       31.70      6.71 o
   8  -7   5       13.27       24.78      5.86 o
   9  -7   5       34.33       41.16      6.91 o
  -8  -6   5        2.21        6.63      8.41 o
  -7  -6   5        0.41        0.00      7.76 o
  -6  -6   5       82.60       76.74      6.38 o
  -5  -6   5      373.85      373.24      9.48 o
  -4  -6   5       55.84       57.35      4.60 o
  -3  -6   5        4.97        4.79      3.65 o
  -2  -6   5        7.15       12.21      3.65 o
  -1  -6   5      285.07      279.40      5.98 o
   0  -6   5      464.63      451.09      8.14 o
   1  -6   5      105.17      130.99      4.17 o
   2  -6   5      303.59      304.77      7.18 o
   3  -6   5      112.41      121.99      3.94 o
   4  -6   5       96.18       97.83      4.21 o
   5  -6   5       23.51       27.17      3.88 o
   6  -6   5      663.61      654.71      8.78 o
   7  -6   5       67.15       61.53      6.20 o
   8  -6   5        8.67        7.82      5.66 o
   9  -6   5        0.14        0.00      4.74 o
  -8  -5   5       36.86       40.02      9.22 o
  -7  -5   5        3.87        5.66      7.60 o
  -6  -5   5       24.02       27.24      7.76 o
  -5  -5   5       73.24       70.21      4.79 o
  -4  -5   5      166.97      179.60      9.06 o
  -3  -5   5        3.94        7.20      3.52 o
  -2  -5   5       89.18       83.09      4.05 o
  -1  -5   5      200.02      200.87      5.05 o
   0  -5   5       20.53       25.79      4.37 o
   1  -5   5      381.09      380.73      5.60 o
   2  -5   5      247.68      213.53      5.04 o
   3  -5   5      340.83      316.47      4.70 o
   4  -5   5       33.16       33.17      3.08 o
   5  -5   5       14.21       15.59      2.98 o
   6  -5   5      469.63      467.24      7.34 o
   7  -5   5      235.34      233.33      7.91 o
   8  -5   5      155.65      179.53      7.57 o
   9  -5   5       62.98       70.86      6.45 o
  10  -5   5       86.51       77.88      7.29 o
  -8  -4   5        1.50        6.55      7.60 o
  -7  -4   5       20.11       10.27      7.44 o
  -6  -4   5       17.49       19.16      7.52 o
  -5  -4   5       58.44       64.66      4.22 o
  -4  -4   5       94.76       96.04      4.37 o
  -3  -4   5       45.60       50.82      3.81 o
  -2  -4   5     1212.34     1158.79     12.82 o
  -1  -4   5     1597.08     1512.10     20.36 o
   0  -4   5      153.12      143.34      4.69 o
   1  -4   5       38.48       20.03      2.79 o
   2  -4   5      519.16      532.94      6.16 o
   3  -4   5       14.38       15.53      2.43 o
   4  -4   5        0.19        0.00      0.93 o
   5  -4   5      172.12      175.29      3.99 o
   6  -4   5       13.86       13.06      3.25 o
   7  -4   5       29.37       28.75      3.68 o
   8  -4   5       73.55       70.22      6.43 o
   9  -4   5       29.42       36.13      6.26 o
  10  -4   5       28.36       30.90      6.03 o
  -8  -3   5      363.31      354.82     14.79 o
  -7  -3   5       46.30       47.86      8.65 o
  -6  -3   5       11.20       10.57      4.61 o
  -5  -3   5      237.34      258.54      4.80 o
  -4  -3   5      743.84      743.03      8.00 o
  -3  -3   5       15.22       12.35      3.11 o
  -2  -3   5       72.99       66.30      3.36 o
  -1  -3   5       26.15       23.72      3.01 o
   0  -3   5       79.46       85.40      4.14 o
   1  -3   5      242.85      230.30      5.24 o
   2  -3   5      707.34      699.26     14.39 o
   3  -3   5      680.69      662.85      5.93 o
   4  -3   5      164.23      139.90      3.45 o
   5  -3   5      553.78      582.77     15.24 o
   6  -3   5      106.06      102.69      4.04 o
   7  -3   5       44.40       31.63      3.52 o
   8  -3   5      131.30      128.57      6.42 o
   9  -3   5      200.65      215.74     10.19 o
  10  -3   5        8.56        3.34      5.40 o
  11  -3   5        0.96        0.00      4.66 o
  -9  -2   5       77.62       72.35      9.46 o
  -8  -2   5      327.05      349.73     14.07 o
  -7  -2   5       53.90       53.91      5.67 o
  -6  -2   5      139.22      142.68      5.19 o
  -5  -2   5        5.31        0.80      1.95 o
  -4  -2   5        2.05        3.57      2.91 o
  -3  -2   5      138.43      126.19      4.10 o
  -2  -2   5     3036.42     3024.47     17.38 o
  -1  -2   5      910.95      902.86      7.47 o
   0  -2   5     1129.91     1090.97     10.71 o
   1  -2   5      371.08      410.87      5.94 o
   2  -2   5     2153.24     2227.91     21.20 o
   3  -2   5      676.30      669.13      6.46 o
   4  -2   5       17.43       19.63      2.22 o
   5  -2   5      455.17      431.82     13.31 o
   6  -2   5      825.44      887.44     12.60 o
   7  -2   5      171.83      185.89      4.69 o
   8  -2   5       33.24       31.25      5.09 o
   9  -2   5      288.14      297.22      8.44 o
  10  -2   5       32.98       32.64      5.62 o
  11  -2   5       13.70       11.61      5.94 o
  -9  -1   5       13.49       26.03      7.92 o
  -8  -1   5        0.17        0.00      7.52 o
  -7  -1   5       16.77       18.28      4.18 o
  -6  -1   5       50.34       47.15      4.25 o
  -5  -1   5      544.17      618.97     14.38 o
  -4  -1   5      629.48      655.82     12.87 o
  -3  -1   5      558.31      601.45      6.43 o
  -2  -1   5       36.80       42.80      2.98 o
  -1  -1   5       23.17       18.93      2.48 o
   0  -1   5      893.93      979.75     19.26 o
   1  -1   5      759.03      811.12     22.97 o
   2  -1   5       87.87       76.29      2.27 o
   3  -1   5      636.60      666.88     10.04 o
   4  -1   5      932.07     1055.65      5.81 o
   5  -1   5     1659.85     1655.04      8.41 o
   6  -1   5      813.90      793.82     14.32 o
   7  -1   5       72.16       74.85      3.58 o
   8  -1   5      100.46       89.72      4.01 o
   9  -1   5        1.19        0.00      3.46 o
  10  -1   5        2.31        0.41      2.06 o
  11  -1   5       19.37       18.05      5.74 o
  -9   0   5       12.59       10.87      5.36 o
  -8   0   5       18.43        3.21     13.34 o
  -7   0   5       33.15       25.63      5.19 o
  -6   0   5       15.75       11.22      4.80 o
  -5   0   5      297.41      284.44      7.46 o
  -4   0   5        7.17        6.55      4.53 o
  -3   0   5      184.33      203.44      4.64 o
  -2   0   5     1638.72     1411.41     18.61 o
  -1   0   5      616.18      576.80      5.47 o
   0   0   5      180.44      177.44      5.47 o
   1   0   5      964.10     1030.94      9.46 o
   2   0   5     2074.31     2024.76     21.88 o
   3   0   5      957.52      977.96     10.22 o
   4   0   5       50.62       60.42      1.93 o
   5   0   5     1615.91     1583.06      9.30 o
   6   0   5      349.43      369.60      4.42 o
   7   0   5       49.72       59.26      3.00 o
   8   0   5       75.62       79.07      3.45 o
   9   0   5      156.41      153.18      5.42 o
  10   0   5      156.43      158.54      5.76 o
  11   0   5      114.48      130.23      7.10 o
  -8   1   5        8.59        0.00      7.40 o
  -7   1   5        0.61        3.83      4.81 o
  -6   1   5       40.96       35.31      5.23 o
  -5   1   5      445.70      441.99      7.10 o
  -4   1   5      376.09      401.62     12.77 o
  -3   1   5        5.12       10.11      2.12 o
  -2   1   5       11.61        8.18      4.00 o
  -1   1   5     1269.64     1147.25     13.26 o
   0   1   5      174.22      137.32      2.37 o
   1   1   5      194.02      247.12      4.02 o
   2   1   5       77.34       84.00      2.69 o
   3   1   5      234.61      240.73      3.77 o
   4   1   5      205.11      209.76      4.12 o
   5   1   5      860.99      792.22      4.51 o
   6   1   5      505.50      445.74      7.12 o
   7   1   5       22.36       22.00      2.61 o
   8   1   5      405.24      404.32      5.65 o
   9   1   5       97.58       87.25      4.50 o
  10   1   5        0.04        0.18      2.90 o
  11   1   5        6.78        8.07      4.38 o
  -8   2   5        2.02        0.05      1.54 o
  -7   2   5       97.63       95.06      7.71 o
  -6   2   5      175.51      176.45      5.95 o
  -5   2   5      197.33      189.79      5.29 o
  -4   2   5      233.66      214.84      5.05 o
  -3   2   5      356.91      366.58      5.15 o
  -2   2   5      476.02      391.18      4.35 o
  -1   2   5      223.29      268.60      3.00 o
   0   2   5       87.00       65.68      2.54 o
   1   2   5      557.07      598.73      5.82 o
   2   2   5     4158.32     3621.66     25.78 o
   3   2   5     1124.12     1064.00      8.54 o
   4   2   5        9.86        5.65      1.73 o
   5   2   5        0.05        3.12      1.33 o
   6   2   5       33.05       27.39      1.77 o
   7   2   5       10.89       14.23      2.21 o
   8   2   5      298.77      279.16      5.81 o
   9   2   5        0.67        0.35      1.56 o
  10   2   5      235.41      244.82      7.82 o
  11   2   5       56.77       45.19      8.49 o
  -8   3   5        0.52        1.36      6.29 o
  -7   3   5       33.03       33.85      6.08 o
  -6   3   5        4.63        6.05      5.77 o
  -5   3   5      280.44      283.73      8.33 o
  -4   3   5        3.17        5.82      3.06 o
  -3   3   5       17.92       22.74      3.06 o
  -2   3   5       69.70       71.29      2.39 o
  -1   3   5      695.14      596.61      5.94 o
   0   3   5     1511.67     1489.14     15.76 o
   1   3   5      336.94      397.62      4.07 o
   2   3   5      128.57      143.40      3.69 o
   3   3   5      360.03      479.95      6.03 o
   4   3   5     2214.92     2330.19     14.18 o
   5   3   5      127.62      130.55      2.76 o
   6   3   5       53.29       58.49      3.24 o
   7   3   5      265.93      238.73      5.16 o
   8   3   5        3.24        0.04      2.60 o
   9   3   5      104.51      120.62      5.90 o
  10   3   5      112.53      126.60     10.19 o
  11   3   5        0.01        0.00      7.52 o
  -8   4   5       48.25       51.27      6.98 o
  -7   4   5       59.09       68.19      7.03 o
  -6   4   5      272.18      266.65      8.76 o
  -5   4   5      445.41      445.70      9.99 o
  -4   4   5      139.10      146.75      8.73 o
  -3   4   5        0.24        0.21      2.11 o
  -2   4   5       32.00       20.02      5.25 o
  -1   4   5        0.22        0.02      0.36 o
   0   4   5      550.49      498.35      5.45 o
   1   4   5      475.79      469.52      4.83 o
   2   4   5     1967.39     1599.32     23.13 o
   3   4   5      272.04      280.82      4.45 o
   4   4   5      431.87      605.72      5.42 o
   5   4   5       51.85       69.17      3.29 o
   6   4   5     1351.46     1384.46     24.70 o
   7   4   5      464.27      536.73     15.68 o
   8   4   5      219.89      237.45      5.70 o
   9   4   5      486.20      573.66     15.36 o
  10   4   5       81.04       91.11      8.89 o
  11   4   5       53.20       45.43      9.14 o
  -7   5   5       16.94       13.62      6.12 o
  -6   5   5       61.39       48.99      6.41 o
  -5   5   5       43.98       35.42      6.13 o
  -4   5   5        0.31        2.92      3.29 o
  -3   5   5        0.11        1.82      3.79 o
  -2   5   5      809.50      835.27     23.12 o
  -1   5   5     2858.09     2780.60     32.86 o
   0   5   5      952.06     1039.85     12.53 o
   1   5   5       27.65       41.83      2.89 o
   2   5   5      100.40       88.10      2.08 o
   3   5   5      419.04      304.06      4.06 o
   4   5   5      126.00      142.72      5.55 o
   5   5   5        4.65        7.56      3.20 o
   6   5   5       25.71       32.68      4.11 o
   7   5   5       84.27       53.74      5.01 o
   8   5   5     1126.46     1005.62     20.98 o
   9   5   5      361.21      386.99      9.63 o
  10   5   5       65.15       80.68      9.05 o
  11   5   5        4.55        4.53      7.60 o
  -7   6   5        5.57        9.97      5.96 o
  -6   6   5       11.65       10.86      5.15 o
  -5   6   5        0.43        0.00      4.60 o
  -4   6   5      278.86      290.34      7.24 o
  -3   6   5      159.52      162.76      9.52 o
  -2   6   5       45.95       54.18      4.54 o
  -1   6   5      451.36      470.29     18.39 o
   0   6   5      102.36       90.56      4.47 o
   1   6   5      178.24      165.86      6.14 o
   2   6   5     1078.86      987.90     16.65 o
   3   6   5       60.31       54.66      3.22 o
   4   6   5       40.70       43.11      3.62 o
   5   6   5      762.16      784.89      9.85 o
   6   6   5      856.41      897.81     12.37 o
   7   6   5      318.59      340.94      8.53 o
   8   6   5        0.64        4.44      4.76 o
   9   6   5       43.38       46.06      7.92 o
  10   6   5        1.31        5.17      6.39 o
  11   6   5       16.48       16.73      8.25 o
  -6   7   5       12.71       10.79      4.88 o
  -5   7   5       20.58       16.92      5.11 o
  -4   7   5       65.67       67.32      5.56 o
  -3   7   5       36.62       40.07      4.73 o
  -2   7   5      208.30      205.83     11.77 o
  -1   7   5      537.92      536.95      8.95 o
   0   7   5       51.90       52.98      4.37 o
   1   7   5       52.29       44.50      4.24 o
   2   7   5       78.62       91.03      7.68 o
   3   7   5      457.74      398.88     11.88 o
   4   7   5        0.84        1.33      6.48 o
   5   7   5        4.00        4.31      3.75 o
   6   7   5       57.74       52.16      4.74 o
   7   7   5        0.23        2.84      4.35 o
   8   7   5      151.47      125.75      6.87 o
   9   7   5      241.35      254.97      8.64 o
  10   7   5       28.63       38.40      7.84 o
  -5   8   5       34.47       29.15      5.47 o
  -4   8   5       82.90       76.74      5.66 o
  -3   8   5      118.09      133.92      6.30 o
  -2   8   5      172.84      181.49      5.98 o
  -1   8   5       15.72       16.04      3.60 o
   0   8   5        1.94        8.90      7.51 o
   1   8   5       40.06       40.91      7.44 o
   2   8   5        8.66        4.85      6.55 o
   3   8   5       59.05       67.50      8.49 o
   4   8   5       43.48       27.97      7.03 o
   5   8   5      800.31      811.58     18.19 o
   6   8   5      634.18      622.93     10.52 o
   7   8   5       35.51       32.63      5.11 o
   8   8   5       29.29       27.98      5.20 o
   9   8   5        9.74        6.87      5.13 o
  10   8   5       18.68       17.94      5.61 o
  -4   9   5       23.85       24.08      4.94 o
  -3   9   5        0.37        1.41      3.38 o
  -2   9   5       25.03       24.24      4.44 o
  -1   9   5       68.61       64.68      6.23 o
   0   9   5       12.36        6.03      4.64 o
   1   9   5       25.58       27.29      5.22 o
   2   9   5      401.15      432.83     14.15 o
   3   9   5      644.54      641.65     16.73 o
   4   9   5       87.43       84.40      8.49 o
   5   9   5        1.57        0.00      4.77 o
   6   9   5        1.94        0.00      5.09 o
   7   9   5        2.03        5.34      7.68 o
   8   9   5        3.99        5.66      7.44 o
   9   9   5        1.65        4.05      5.42 o
  -3  10   5       22.82       22.07      6.57 o
  -2  10   5       47.12       50.12      6.66 o
  -1  10   5      142.41      152.61      8.29 o
   0  10   5       74.51       76.38      6.34 o
   1  10   5        1.71        0.00      8.00 o
   2  10   5       57.52       46.40      8.41 o
   3  10   5       12.49       13.34      7.84 o
   4  10   5       42.17       48.91      8.97 o
   5  10   5      228.47      211.16     12.21 o
   6  10   5       88.26       98.55     10.43 o
   7  10   5        1.09        0.00     19.48 o
   8  10   5        0.17        1.29     56.67 o
  -2  11   5        0.11        0.42      5.56 o
  -1  11   5       24.44       29.99      9.38 o
   0  11   5        5.40        8.97      7.60 o
   1  11   5        6.86        9.54      8.08 o
   2  11   5      112.67      126.44     10.19 o
   3  11   5      168.33      169.37     11.88 o
   4  11   5       58.19       55.94      8.65 o
   5  11   5        3.71        9.30      8.33 o
   6  11   5       41.02       44.95      8.73 o
   1  12   5       46.34       51.90      8.89 o
   2  12   5       50.59       61.76      9.54 o
   3  12   5       39.43       49.15      9.14 o
   4  12   5        0.43        0.00      8.89 o
  -2 -11   6        9.80        6.58     11.44 o
  -1 -11   6        3.88        1.02      4.73 o
   0 -11   6       16.53       22.74      5.12 o
   1 -11   6       12.68       16.46      6.04 o
   2 -11   6        2.43        6.55      8.07 o
   3 -11   6        0.68        5.08      6.04 o
   4 -11   6        1.95        0.00      6.97 o
  -4 -10   6       14.54       20.14      7.49 o
  -3 -10   6      118.80      120.00      8.83 o
  -2 -10   6      105.42      108.03      8.48 o
  -1 -10   6        6.69        3.56      6.42 o
   0 -10   6        2.70        0.00      3.98 o
   1 -10   6        9.21       12.97      5.61 o
   2 -10   6       10.76       13.41      6.12 o
   3 -10   6        3.92        6.46      5.93 o
   4 -10   6       23.99       31.32      6.12 o
   5 -10   6       20.77       25.10      4.74 o
   6 -10   6        9.16       15.71      5.92 o
  -5  -9   6       79.15       89.93      7.96 o
  -4  -9   6        8.98       10.43      6.14 o
  -3  -9   6        6.17        8.79      6.78 o
  -2  -9   6       39.93       45.20      5.13 o
  -1  -9   6        3.96        1.17      4.51 o
   0  -9   6       30.91       23.43      5.40 o
   1  -9   6      102.38      117.72      8.04 o
   2  -9   6      130.74      125.56      5.60 o
   3  -9   6       95.08       92.93      5.72 o
   4  -9   6       53.81       54.43      4.83 o
   5  -9   6        2.57        0.08      0.88 o
   6  -9   6        7.88        6.63      5.45 o
   7  -9   6        4.10        2.55      7.04 o
  -6  -8   6        0.10        1.44      7.83 o
  -5  -8   6        0.57        2.02      5.54 o
  -4  -8   6       68.22       72.95     12.73 o
  -3  -8   6      215.44      223.52      9.01 o
  -2  -8   6        0.29        0.00      3.02 o
  -1  -8   6        8.61        9.95      4.25 o
   0  -8   6       10.19       12.97      5.00 o
   1  -8   6      245.23      241.09      8.15 o
   2  -8   6      225.99      235.67      5.46 o
   3  -8   6        8.92        4.40      3.57 o
   4  -8   6       53.48       56.63      4.13 o
   5  -8   6        5.02        1.99      3.87 o
   6  -8   6       32.28       21.23      4.45 o
   7  -8   6       16.33       19.05      5.49 o
   8  -8   6       53.89       69.97      6.84 o
  -7  -7   6       55.39       58.37     10.83 o
  -6  -7   6      227.18      224.40     12.57 o
  -5  -7   6      101.41      101.31      7.37 o
  -4  -7   6        7.64        1.22      3.19 o
  -3  -7   6        0.13        0.00      2.75 o
  -2  -7   6       20.07       13.10      4.11 o
  -1  -7   6        1.65        0.00      1.22 o
   0  -7   6        0.08        0.98      4.76 o
   1  -7   6      184.93      214.14      7.27 o
   2  -7   6       80.19       83.59      4.56 o
   3  -7   6      323.38      346.69      6.04 o
   4  -7   6      129.20      140.74      4.72 o
   5  -7   6        4.63        0.03      1.65 o
   6  -7   6       25.45       27.04      4.25 o
   7  -7   6       11.23       11.77      5.68 o
   8  -7   6        6.28       10.75      5.54 o
   9  -7   6        6.08        4.30      5.44 o
  -7  -6   6       11.52       13.50      7.84 o
  -6  -6   6       58.35       61.60     10.27 o
  -5  -6   6        1.98        8.06      5.21 o
  -4  -6   6        5.94        4.26      3.84 o
  -3  -6   6      104.18      110.62      6.00 o
  -2  -6   6      144.62      157.53      5.50 o
  -1  -6   6       37.75       32.56      4.36 o
   0  -6   6      343.58      363.37      8.18 o
   1  -6   6     1286.44     1275.73     13.42 o
   2  -6   6      219.53      217.24      5.40 o
   3  -6   6       68.52       60.47      3.68 o
   4  -6   6       74.53       76.52      3.91 o
   5  -6   6       76.45       68.81      3.92 o
   6  -6   6       11.04        7.72      3.79 o
   7  -6   6       47.58       55.25      6.02 o
   8  -6   6       83.27       94.29      7.01 o
   9  -6   6       43.14       40.79      6.26 o
  -7  -5   6       42.16       36.22      9.54 o
  -6  -5   6       78.70       74.78     10.02 o
  -5  -5   6       40.18       55.40      4.39 o
  -4  -5   6       12.85        9.28      3.75 o
  -3  -5   6       42.35       44.11      4.33 o
  -2  -5   6      935.36     1009.96     10.02 o
  -1  -5   6        2.99        1.30      3.23 o
   0  -5   6       26.04       18.76      3.86 o
   1  -5   6        0.61        0.00      3.50 o
   2  -5   6       26.35       15.60      3.35 o
   3  -5   6        5.19        8.12      2.67 o
   4  -5   6      186.25      203.30      4.53 o
   5  -5   6      317.27      322.11      6.67 o
   6  -5   6      131.88      120.64      4.97 o
   7  -5   6      236.69      232.27      6.04 o
   8  -5   6       56.01       69.51      6.08 o
   9  -5   6        0.11        0.00      2.94 o
  10  -5   6        5.34        5.41      5.74 o
  -8  -4   6       27.49       22.80      9.54 o
  -7  -4   6       10.34        2.34      8.73 o
  -6  -4   6        0.36        0.89      7.36 o
  -5  -4   6       99.36      114.32      4.87 o
  -4  -4   6       60.90       63.94      4.24 o
  -3  -4   6       32.51       24.00      3.73 o
  -2  -4   6        2.91        0.42      1.52 o
  -1  -4   6      198.64      186.57      8.19 o
   0  -4   6     1463.23     1445.91     44.42 o
   1  -4   6       15.68        6.34      3.52 o
   2  -4   6      121.76      104.87      3.96 o
   3  -4   6      163.28      155.17      3.79 o
   4  -4   6      100.92      112.82      3.57 o
   5  -4   6      251.67      234.32      4.70 o
   6  -4   6       21.11       14.45      3.07 o
   7  -4   6        0.20        0.10      1.72 o
   8  -4   6       52.02       51.20      5.84 o
   9  -4   6       88.70       79.17      6.71 o
  10  -4   6       10.12        7.08      5.41 o
  -8  -3   6        0.28        0.81      4.28 o
  -7  -3   6       23.91       19.00      7.60 o
  -6  -3   6       67.82       72.46      5.98 o
  -5  -3   6       53.00       46.85      5.33 o
  -4  -3   6      106.73      137.68      4.78 o
  -3  -3   6      342.10      324.91      6.03 o
  -2  -3   6     1444.21     1481.60     13.36 o
  -1  -3   6     1005.05     1024.92     14.82 o
   0  -3   6        0.87        4.00      3.60 o
   1  -3   6       19.13       32.13      4.32 o
   2  -3   6      113.25      108.46      4.77 o
   3  -3   6      234.28      206.19      3.91 o
   4  -3   6      482.20      510.03      5.64 o
   5  -3   6     1054.42     1073.96     19.42 o
   6  -3   6      318.54      375.05      6.59 o
   7  -3   6        7.28        4.16      3.33 o
   8  -3   6       14.23        9.84      4.60 o
   9  -3   6       44.83       45.41      5.42 o
  10  -3   6        9.85        0.00      3.08 o
  11  -3   6        8.94        6.29      5.43 o
  -8  -2   6       80.13       81.17      9.46 o
  -7  -2   6       22.49       23.86      5.43 o
  -6  -2   6       33.21       40.34      4.17 o
  -5  -2   6      168.33      193.80      6.86 o
  -4  -2   6      132.23      114.31      4.42 o
  -3  -2   6      407.91      354.77      5.90 o
  -2  -2   6      153.17      151.08      5.23 o
  -1  -2   6       55.59       47.63      3.35 o
   0  -2   6      748.61      701.58      9.67 o
   1  -2   6      169.09      149.55      3.34 o
   2  -2   6        5.61        7.22      1.58 o
   3  -2   6       28.84       27.02      1.46 o
   4  -2   6      826.58      785.56      9.32 o
   5  -2   6     3462.19     3523.17     28.57 o
   6  -2   6      266.22      283.93      4.66 o
   7  -2   6      427.20      405.38     14.55 o
   8  -2   6       28.67       25.77      3.48 o
   9  -2   6        1.80        3.29      4.50 o
  10  -2   6        0.10        0.00      1.67 o
  11  -2   6       24.91       28.83      6.20 o
  -8  -1   6       60.32       57.07      8.57 o
  -7  -1   6        4.74        0.00      4.39 o
  -6  -1   6        1.39        3.79      3.64 o
  -5  -1   6       11.88       20.72      4.20 o
  -4  -1   6       73.91       61.44      5.05 o
  -3  -1   6     1169.67     1170.87     13.32 o
  -2  -1   6     1529.10     1571.29     31.60 o
  -1  -1   6      499.31      531.78     10.29 o
   0  -1   6      803.78      817.16      7.28 o
   1  -1   6       17.38       16.72      2.65 o
   2  -1   6     2664.53     2676.09     15.50 o
   3  -1   6     1492.68     1632.36     11.35 o
   4  -1   6      143.01      128.84      2.46 o
   5  -1   6      240.46      240.52      3.26 o
   6  -1   6      176.66      190.51      3.87 o
   7  -1   6      535.84      524.80      5.90 o
   8  -1   6      100.83       92.52      4.30 o
   9  -1   6       35.24       41.53      5.06 o
  10  -1   6       77.46       71.29      5.87 o
  11  -1   6       32.60       42.05      5.88 o
  -8   0   6        3.49        0.00      3.45 o
  -7   0   6        9.18        1.24      4.97 o
  -6   0   6      199.86      228.01      6.71 o
  -5   0   6      431.11      448.04      8.90 o
  -4   0   6      386.57      404.67      8.04 o
  -3   0   6       15.24       12.93      2.76 o
  -2   0   6      143.98      136.93      3.66 o
  -1   0   6      220.73      199.14      3.94 o
   0   0   6     1141.71     1245.40     11.15 o
   1   0   6     1824.01     1963.74     25.04 o
   2   0   6       79.66       81.94      3.01 o
   3   0   6      359.56      376.09      3.62 o
   4   0   6     1242.95     1175.88      7.96 o
   5   0   6      705.43      709.78      8.32 o
   6   0   6       50.60       58.56      2.37 o
   7   0   6       11.24        8.45      2.46 o
   8   0   6       26.50       21.98      3.40 o
   9   0   6       39.14       39.60      4.95 o
  10   0   6        8.50        8.41      4.71 o
  11   0   6      151.13      171.14     11.16 o
  -8   1   6        0.15        0.00      5.74 o
  -7   1   6       46.92       40.91      9.14 o
  -6   1   6       96.08      101.62      9.86 o
  -5   1   6      215.30      250.18      7.53 o
  -4   1   6       65.58       62.81      5.82 o
  -3   1   6      815.84      751.85      8.00 o
  -2   1   6      304.26      315.78      4.68 o
  -1   1   6        5.58       10.92      2.04 o
   0   1   6     1053.45     1150.64      7.93 o
   1   1   6     4498.88     4243.54     45.76 o
   2   1   6     1587.70     1524.98     10.91 o
   3   1   6       95.84      114.85      2.59 o
   4   1   6      662.36      645.31      7.02 o
   5   1   6      626.33      635.59      6.55 o
   6   1   6        3.70        5.94      1.87 o
   7   1   6      197.16      199.27      3.20 o
   8   1   6      485.33      466.48      5.92 o
   9   1   6       96.53       96.89      4.70 o
  10   1   6       32.44       49.31      5.54 o
  11   1   6       96.94      104.46      9.70 o
  -8   2   6        1.01        0.00      7.28 o
  -7   2   6        5.57        0.00      7.92 o
  -6   2   6      133.33      127.05     12.41 o
  -5   2   6       98.03      107.13      6.66 o
  -4   2   6        6.67        0.00      8.25 o
  -3   2   6       35.07       41.23      5.98 o
  -2   2   6      211.98      171.79      4.69 o
  -1   2   6      510.61      492.10      4.70 o
   0   2   6     1941.61     2035.25     63.67 o
   1   2   6      144.02      160.05      4.01 o
   2   2   6        0.93        4.49      2.42 o
   3   2   6      722.70      811.00     19.02 o
   4   2   6     1312.89     1250.78      9.09 o
   5   2   6      230.63      202.59      2.96 o
   6   2   6       19.23       27.24      2.17 o
   7   2   6       35.99       30.79      3.03 o
   8   2   6     1638.39     1708.71     14.02 o
   9   2   6      308.45      315.54     15.48 o
  10   2   6       63.65       59.97      5.74 o
  11   2   6       97.49      108.37      8.65 o
  -7   3   6       49.60       57.34      7.61 o
  -6   3   6      164.92      173.00      8.53 o
  -5   3   6        7.11        0.13      1.90 o
  -4   3   6       53.58       48.28      5.75 o
  -3   3   6       48.01       46.24      6.22 o
  -2   3   6        5.54        5.30      2.72 o
  -1   3   6      246.60      217.89      4.38 o
   0   3   6        6.10        7.49      2.33 o
   1   3   6     1991.18     1813.55     16.67 o
   2   3   6     1103.70     1096.32     13.89 o
   3   3   6      157.71      134.84      3.80 o
   4   3   6       17.14       10.12      1.84 o
   5   3   6      537.69      553.29      5.38 o
   6   3   6      515.06      545.51      6.80 o
   7   3   6       21.18       20.73      3.50 o
   8   3   6       55.44       64.29      4.24 o
   9   3   6       24.85       27.45      4.66 o
  10   3   6      203.76      206.69      7.62 o
  11   3   6       11.42        4.69      7.36 o
  -7   4   6       17.55       10.28      6.22 o
  -6   4   6       10.16        9.82      7.47 o
  -5   4   6       39.11       38.15      5.63 o
  -4   4   6        8.31        2.16      5.24 o
  -3   4   6       15.68       14.44      4.96 o
  -2   4   6      757.89      707.63      7.52 o
  -1   4   6      295.21      278.82     12.06 o
   0   4   6      117.56      146.91      3.72 o
   1   4   6      539.26      544.35      6.81 o
   2   4   6        3.67        0.00      1.72 o
   3   4   6      219.53      245.25      4.91 o
   4   4   6      730.62      658.13      5.37 o
   5   4   6       32.22       32.00      2.21 o
   6   4   6       14.06       14.01      3.51 o
   7   4   6      376.69      353.23      8.41 o
   8   4   6      426.81      426.44     21.79 o
   9   4   6       90.48      117.50      6.63 o
  10   4   6        1.19        0.00      3.80 o
  11   4   6       21.58       23.12      7.76 o
  -7   5   6       41.15       42.13      7.40 o
  -6   5   6       65.25       70.86      7.27 o
  -5   5   6      100.79       95.75      7.26 o
  -4   5   6      112.70      105.56      6.17 o
  -3   5   6      170.59      182.56      7.00 o
  -2   5   6      289.10      302.32     14.23 o
  -1   5   6       33.69       28.37      3.98 o
   0   5   6      469.36      454.97      8.08 o
   1   5   6      338.52      300.65     10.59 o
   2   5   6       18.97       21.42      5.98 o
   3   5   6       17.67       36.83      3.80 o
   4   5   6      297.38      323.25      6.22 o
   5   5   6     1593.41     1588.78     12.73 o
   6   5   6      341.79      372.93      7.48 o
   7   5   6       66.94       37.05      4.80 o
   8   5   6      236.31      278.70      8.10 o
   9   5   6       67.30       61.27      5.72 o
  10   5   6        2.12        0.00      6.71 o
  11   5   6       33.54       33.63      8.33 o
  -6   6   6        2.67        4.53      5.95 o
  -5   6   6       37.69       31.44      5.35 o
  -4   6   6        0.67        2.32      4.37 o
  -3   6   6       62.97       66.74      5.29 o
  -2   6   6      373.55      399.91     12.33 o
  -1   6   6      666.26      655.43      9.92 o
   0   6   6      240.09      215.77     10.43 o
   1   6   6       21.02       27.41      6.71 o
   2   6   6      423.51      389.02     11.56 o
   3   6   6       26.73       23.44      6.71 o
   4   6   6       69.73       81.49      7.60 o
   5   6   6       45.09       50.37      7.84 o
   6   6   6       21.05       24.26      4.22 o
   7   6   6       97.56       77.22      5.36 o
   8   6   6      233.01      258.39     13.99 o
   9   6   6      302.19      329.71     11.68 o
  10   6   6        7.34        9.81      5.24 o
  11   6   6       38.88       49.31      8.17 o
  -5   7   6        0.41        0.00      1.99 o
  -4   7   6      122.66      136.20      7.96 o
  -3   7   6      390.09      407.87     12.36 o
  -2   7   6      172.26      182.48      6.06 o
  -1   7   6        0.56        0.00     12.37 o
   0   7   6      381.97      338.81     13.42 o
   1   7   6      204.72      191.84     10.11 o
   2   7   6       11.80        4.85      6.71 o
   3   7   6        0.27        0.40      8.25 o
   4   7   6      580.27      620.14     15.68 o
   5   7   6     1389.74     1415.31     22.56 o
   6   7   6      625.36      631.79     16.25 o
   7   7   6      117.46      134.30      6.31 o
   8   7   6       97.09       80.89      6.11 o
   9   7   6       22.08       38.54      7.80 o
  10   7   6       41.04       39.96      5.87 o
  -5   8   6       11.20       15.35      5.48 o
  -4   8   6        1.63        0.00      3.61 o
  -3   8   6        0.06        0.56      5.60 o
  -2   8   6       51.26       43.43      6.13 o
  -1   8   6       10.71        5.72      6.02 o
   0   8   6       14.68        1.62     15.68 o
   1   8   6      145.74      160.96     10.51 o
   2   8   6      686.02      728.55     17.30 o
   3   8   6      792.94      821.12     18.11 o
   4   8   6       24.35       13.74      7.84 o
   5   8   6      212.93      200.41     11.48 o
   6   8   6      145.27      120.70     10.67 o
   7   8   6      152.55      149.80     10.35 o
   8   8   6       51.60       42.93      9.38 o
   9   8   6        9.42        2.10      7.76 o
  -4   9   6       10.72       15.15      7.20 o
  -3   9   6       43.95       40.10      6.98 o
  -2   9   6       32.31       38.06      6.80 o
  -1   9   6       33.22       29.72      5.90 o
   0   9   6        7.77        9.74      5.51 o
   1   9   6       11.72       14.94      5.63 o
   2   9   6       73.89       95.31      9.62 o
   3   9   6      125.90      122.80     10.27 o
   4   9   6       63.91       77.77      8.97 o
   5   9   6      355.15      368.32     14.23 o
   6   9   6      103.21       73.49      9.78 o
   7   9   6        1.22        0.57     12.37 o
   8   9   6       46.51       45.27     10.11 o
   9   9   6       76.46       81.65     10.59 o
  -2  10   6        5.16        0.00      2.94 o
  -1  10   6        5.94        6.38      6.03 o
   0  10   6       11.19       17.07      5.73 o
   1  10   6       62.87       81.57     10.19 o
   2  10   6       72.07       62.25      8.65 o
   3  10   6       26.61       12.21      8.49 o
   4  10   6        2.87        3.15      8.08 o
   5  10   6       16.19       20.86      8.33 o
   6  10   6       16.61       15.04      7.68 o
   7  10   6       11.55       15.85      8.33 o
   8  10   6        5.32        2.02      8.89 o
   0  11   6       68.98       64.11      9.94 o
   1  11   6       37.91       42.36      9.05 o
   2  11   6        7.82       14.15      8.57 o
   3  11   6       15.23       14.55      8.00 o
   4  11   6       97.08       88.44      9.78 o
   5  11   6       23.89       18.67      9.14 o
   6  11   6       10.02        4.37      7.44 o
  -1 -11   7        4.10        8.43      7.63 o
   0 -11   7        2.55        0.00      4.60 o
   1 -11   7        0.05        0.00      2.77 o
   2 -11   7        0.95        0.00      8.07 o
  -3 -10   7       14.99        8.61      6.80 o
  -2 -10   7       13.16       12.99      6.93 o
  -1 -10   7       10.99        8.36      5.30 o
   0 -10   7        9.11        6.48      4.53 o
   1 -10   7        2.53        2.66      5.36 o
   2 -10   7        5.06        0.00      3.26 o
   3 -10   7       10.48       15.11      6.00 o
   4 -10   7        9.48        8.44      6.15 o
   5 -10   7        1.75        0.78      5.37 o
  -4  -9   7       37.18       37.34      7.36 o
  -3  -9   7      191.03      198.28      9.69 o
  -2  -9   7      107.47      109.16      6.65 o
  -1  -9   7        8.55        2.83      4.19 o
   0  -9   7       18.48       17.69      4.69 o
   1  -9   7       27.85       26.65      5.47 o
   2  -9   7        0.51        1.16      1.70 o
   3  -9   7       61.85       59.95      5.19 o
   4  -9   7       10.46        7.29      3.86 o
   5  -9   7        7.51        6.29      4.26 o
   6  -9   7        0.60        0.74      1.48 o
  -5  -8   7        1.45        1.15      6.77 o
  -4  -8   7        1.29        0.00      5.43 o
  -3  -8   7       61.87       70.56      7.29 o
  -2  -8   7      103.50      113.31      5.65 o
  -1  -8   7        1.03        5.50      4.35 o
   0  -8   7       45.27       43.56      5.31 o
   1  -8   7       62.71       62.36      6.37 o
   2  -8   7       74.40       75.41      6.26 o
   3  -8   7      283.78      301.16      6.15 o
   4  -8   7      278.89      281.41      6.13 o
   5  -8   7        0.69        0.00      2.16 o
   6  -8   7       15.68       14.94      4.27 o
   7  -8   7        0.04        1.93      5.38 o
   8  -8   7       10.37       16.30      6.48 o
  -6  -7   7        1.85        3.88      9.14 o
  -5  -7   7       17.72       12.13      5.82 o
  -4  -7   7       55.75       60.93      6.98 o
  -3  -7   7       29.67       32.97      4.45 o
  -2  -7   7       11.16        7.47      4.26 o
  -1  -7   7        0.38        1.73      4.04 o
   0  -7   7      245.85      247.21      7.93 o
   1  -7   7      122.47      121.58      6.62 o
   2  -7   7        0.17        0.00      2.25 o
   3  -7   7      142.12      144.53      4.73 o
   4  -7   7       17.38       17.74      3.70 o
   5  -7   7        8.97        5.04      3.71 o
   6  -7   7       69.80       80.57      5.08 o
   7  -7   7       82.53       92.53      8.00 o
   8  -7   7       46.09       40.54      8.69 o
  -6  -6   7       75.14       80.52     10.75 o
  -5  -6   7       23.69       20.64      5.82 o
  -4  -6   7        6.78        5.44      4.07 o
  -3  -6   7      158.66      135.16      6.46 o
  -2  -6   7       82.45       74.91      4.87 o
  -1  -6   7       56.58       47.17      6.30 o
   0  -6   7      247.25      247.32      7.80 o
   1  -6   7        3.88        3.31      5.06 o
   2  -6   7       35.50       38.80      5.56 o
   3  -6   7      159.33      173.03      4.97 o
   4  -6   7      455.24      461.14      6.73 o
   5  -6   7        0.96        0.00      2.79 o
   6  -6   7       43.89       43.22      4.03 o
   7  -6   7       24.45       20.34      4.27 o
   8  -6   7        4.23        7.39      5.28 o
   9  -6   7        5.45        8.94      5.65 o
  -7  -5   7       25.02       19.73      8.97 o
  -6  -5   7       13.33       10.67      8.65 o
  -5  -5   7       10.79        7.88      3.99 o
  -4  -5   7       69.35       63.11      5.06 o
  -3  -5   7        4.87        1.28      4.27 o
  -2  -5   7        0.85        2.26      4.94 o
  -1  -5   7      535.74      524.55     18.87 o
   0  -5   7      768.44      792.26     10.90 o
   1  -5   7      350.04      343.28      8.11 o
   2  -5   7       90.71       96.61      5.63 o
   3  -5   7        4.10        0.00      2.56 o
   4  -5   7       99.24      107.41      4.09 o
   5  -5   7       87.94       74.22      4.05 o
   6  -5   7       80.06      103.78      4.40 o
   7  -5   7       39.11       44.65      4.39 o
   8  -5   7      104.35      105.76     10.06 o
   9  -5   7       13.48        5.30      5.53 o
  10  -5   7       22.30       25.79      6.21 o
  -7  -4   7       42.21       40.02      8.97 o
  -6  -4   7        1.43        3.64      7.92 o
  -5  -4   7        0.26        0.00      0.73 o
  -4  -4   7      107.67      108.12      5.42 o
  -3  -4   7      115.10      128.48      7.26 o
  -2  -4   7      183.02      192.21      5.73 o
  -1  -4   7      116.26      113.24      4.71 o
   0  -4   7      151.71      129.88      4.57 o
   1  -4   7       72.73       67.40      4.95 o
   2  -4   7       98.38      123.83      5.47 o
   3  -4   7      236.80      252.98      5.69 o
   4  -4   7      104.93      107.46      3.84 o
   5  -4   7      105.73      121.64      4.21 o
   6  -4   7       32.90       25.16      3.28 o
   7  -4   7       73.16       68.75      3.85 o
   8  -4   7       17.50       13.61      4.98 o
   9  -4   7       13.41       15.76      5.23 o
  10  -4   7        1.09        0.04      2.26 o
  -7  -3   7      119.61      114.39     10.43 o
  -6  -3   7       14.49       25.12      5.59 o
  -5  -3   7        7.21        4.32      4.82 o
  -4  -3   7       24.88       16.55      3.67 o
  -3  -3   7        0.62        0.00      2.84 o
  -2  -3   7       11.75       14.01      3.69 o
  -1  -3   7      167.74      167.60      5.05 o
   0  -3   7     1076.11     1067.95     11.66 o
   1  -3   7      226.28      221.24      3.97 o
   2  -3   7       63.73       70.97      6.14 o
   3  -3   7       42.15       50.55      4.46 o
   4  -3   7      303.79      292.43      4.82 o
   5  -3   7      365.37      346.48      9.59 o
   6  -3   7      148.45      139.92      4.29 o
   7  -3   7      222.85      237.01      5.01 o
   8  -3   7        3.43        1.84      3.50 o
   9  -3   7       72.67       61.68      5.74 o
  10  -3   7       37.22       37.98      5.87 o
  11  -3   7       21.28       28.23      5.79 o
  -7  -2   7       91.45       86.51      6.77 o
  -6  -2   7        1.38        2.67      4.75 o
  -5  -2   7        9.55        3.45      4.44 o
  -4  -2   7      238.47      245.76      5.72 o
  -3  -2   7      632.09      664.31      8.07 o
  -2  -2   7      305.16      325.29      5.93 o
  -1  -2   7      109.41       99.74      4.29 o
   0  -2   7      516.70      561.88      7.50 o
   1  -2   7      133.63      129.66      3.56 o
   2  -2   7      189.11      167.90      3.81 o
   3  -2   7       19.37       14.05      1.89 o
   4  -2   7      446.48      442.73      5.28 o
   5  -2   7      466.11      462.60      5.68 o
   6  -2   7      297.02      279.79      6.06 o
   7  -2   7      198.00      190.25      4.54 o
   8  -2   7        3.39        2.97      3.90 o
   9  -2   7       27.28       16.44      4.95 o
  10  -2   7       45.65       36.53      7.20 o
  11  -2   7        8.89       11.96      8.17 o
  -7  -1   7       13.73       11.38      6.09 o
  -6  -1   7       51.02       54.54      6.51 o
  -5  -1   7       40.42       38.88      5.18 o
  -4  -1   7        6.91        1.74      4.73 o
  -3  -1   7      197.94      237.06      5.37 o
  -2  -1   7       66.78       75.72      3.81 o
  -1  -1   7       51.82       53.53      3.41 o
   0  -1   7      443.15      440.89      6.05 o
   1  -1   7      316.40      297.07      8.09 o
   2  -1   7      963.09      975.51      7.53 o
   3  -1   7     1070.49     1060.11     30.60 o
   4  -1   7     1872.17     1956.16     13.41 o
   5  -1   7     1118.22     1168.06     11.15 o
   6  -1   7        2.10        0.18      0.80 o
   7  -1   7       93.22       87.69      3.59 o
   8  -1   7        6.79        3.73      2.80 o
   9  -1   7       10.39        9.54      4.37 o
  10  -1   7       20.59       14.88      8.00 o
  11  -1   7      122.18      139.70     11.40 o
  -7   0   7       47.69       47.03      6.78 o
  -6   0   7       32.53       52.78     12.41 o
  -5   0   7       58.08       47.86      9.05 o
  -4   0   7      561.80      539.96     21.59 o
  -3   0   7      515.46      555.33      9.17 o
  -2   0   7      143.03      136.54      6.65 o
  -1   0   7       55.98       66.57      3.30 o
   0   0   7      135.96      171.01      3.47 o
   1   0   7       19.23        8.85      2.73 o
   2   0   7     1040.43     1029.00     15.04 o
   3   0   7       22.80       17.93      1.81 o
   4   0   7       21.98       16.16      1.81 o
   5   0   7       54.38       54.11      2.21 o
   6   0   7       36.13       28.08      2.18 o
   7   0   7      660.10      642.35     10.48 o
   8   0   7      446.02      461.62      7.06 o
   9   0   7       42.93       47.74      5.34 o
  10   0   7       85.38       83.35      9.05 o
  11   0   7       41.17       45.43      9.05 o
  -7   1   7       14.98       13.69      7.44 o
  -6   1   7       78.91      128.38     10.59 o
  -5   1   7      294.54      298.39     13.58 o
  -4   1   7      419.59      422.48     13.58 o
  -3   1   7      222.04      219.57     11.32 o
  -2   1   7       27.43       24.98      4.28 o
  -1   1   7       23.66       27.10      3.92 o
   0   1   7      230.12      220.74      3.52 o
   1   1   7      764.10      802.08     14.06 o
   2   1   7      746.35      717.83      7.84 o
   3   1   7     1710.80     1669.25     19.70 o
   4   1   7      990.41      956.86     13.30 o
   5   1   7       71.00       59.60      3.64 o
   6   1   7       75.11       73.99      3.09 o
   7   1   7       40.96       35.74      3.10 o
   8   1   7      353.30      353.68      8.43 o
   9   1   7       43.01       40.90      5.01 o
  10   1   7      175.38      179.79     10.59 o
  11   1   7      121.96      121.83      9.94 o
  -7   2   7        7.73        0.00      1.37 o
  -6   2   7       52.82       60.31      9.54 o
  -5   2   7        1.47        0.00     10.51 o
  -2   2   7        0.54        0.40      4.28 o
  -1   2   7       13.10       13.46      3.28 o
   0   2   7     2262.80     2212.53     40.99 o
   1   2   7     2376.19     2388.49     31.13 o
   2   2   7      251.01      280.79      5.11 o
   3   2   7        8.83       12.89      2.80 o
   4   2   7        0.52        1.59      2.02 o
   5   2   7       51.06       44.24      3.04 o
   6   2   7        8.06        5.07      2.73 o
   7   2   7      419.04      463.40      6.11 o
   8   2   7      463.25      456.58      6.32 o
   9   2   7       33.74       28.57      4.07 o
  10   2   7       48.16       48.32      5.73 o
  11   2   7       32.12       33.14      5.79 o
  -7   3   7       66.35       64.51     11.96 o
  -6   3   7       22.56       23.58      6.62 o
  -5   3   7       24.05       19.98      5.63 o
  -4   3   7        7.07        7.28      6.39 o
  -3   3   7      107.72      107.04      8.00 o
  -2   3   7      272.69      277.62      5.57 o
  -1   3   7        3.06        0.89      1.63 o
   0   3   7      315.82      362.07      6.40 o
   1   3   7      153.59      126.04      4.35 o
   2   3   7      499.75      495.85      6.61 o
   3   3   7      576.18      543.14      6.71 o
   4   3   7      317.31      321.53      5.38 o
   5   3   7      112.00      114.18      3.84 o
   6   3   7        0.91        0.79      2.35 o
   7   3   7      699.04      711.87     16.43 o
   8   3   7      337.94      370.04      6.99 o
   9   3   7        1.28        0.08      1.52 o
  10   3   7      119.44      101.64      7.76 o
  11   3   7        6.58        2.26      7.60 o
  -6   4   7       36.30       29.91      6.84 o
  -5   4   7        2.60       11.17      6.91 o
  -4   4   7        7.34        4.59      5.14 o
  -3   4   7      100.01      101.98      7.15 o
  -2   4   7      147.37      153.28      6.42 o
  -1   4   7      499.98      543.55     10.75 o
   0   4   7     1211.82     1259.82     19.40 o
   1   4   7       94.21       79.65      3.98 o
   2   4   7        4.07        8.33      3.12 o
   3   4   7       10.35        9.30      3.05 o
   4   4   7      924.76      828.78      8.05 o
   5   4   7      748.55      728.61      6.77 o
   6   4   7       30.36       32.84      3.41 o
   7   4   7      195.99      215.53      6.51 o
   8   4   7      183.53      170.39      9.82 o
   9   4   7      192.56      174.24      7.08 o
  10   4   7       25.37       17.70      6.63 o
  11   4   7       57.26       62.17      9.14 o
  -6   5   7        0.01        0.00      6.68 o
  -5   5   7        8.45       13.51      5.02 o
  -4   5   7      114.85      112.66      5.89 o
  -3   5   7      153.50      151.03      7.04 o
  -2   5   7       89.23       85.20      6.27 o
  -1   5   7      261.55      286.83     12.85 o
   0   5   7      231.40      254.49     11.64 o
   1   5   7      148.81      140.62      6.09 o
   2   5   7        4.45        5.08      3.25 o
   3   5   7       11.59        0.31      2.70 o
   4   5   7       13.60       11.64      3.56 o
   5   5   7       16.30       18.92      6.63 o
   6   5   7      373.16      379.48     12.61 o
   7   5   7      521.08      571.39     12.73 o
   8   5   7      447.04      496.06      9.78 o
   9   5   7        5.78        1.11     16.71 o
  10   5   7        3.35        2.86      4.92 o
  11   5   7       24.82       22.39      7.76 o
  -5   6   7        6.13        7.12      5.21 o
  -4   6   7       42.73       38.75      5.14 o
  -3   6   7      400.66      452.18      8.63 o
  -2   6   7      136.29      128.86     11.88 o
  -1   6   7       27.99       28.13      8.00 o
   0   6   7      576.01      577.78     15.76 o
   1   6   7        6.84        8.97      7.20 o
   2   6   7       74.62       69.93      7.60 o
   3   6   7      121.49      113.55      5.41 o
   4   6   7      908.10      848.77     16.90 o
   5   6   7     1018.35     1058.39     19.16 o
   6   6   7       71.91       56.19      7.68 o
   7   6   7       27.70       35.57      8.57 o
   8   6   7        1.39        0.00      6.87 o
   9   6   7        0.33        0.00      3.19 o
  10   6   7        6.42        6.98      4.93 o
  -5   7   7        7.43        4.37      6.18 o
  -4   7   7       80.56       81.09      8.51 o
  -3   7   7      147.97      138.10     24.90 o
  -2   7   7       18.33       14.03      6.81 o
  -1   7   7       29.19       21.59      7.92 o
   0   7   7       81.02       76.64      8.65 o
   1   7   7      251.42      254.41     11.80 o
   2   7   7        9.55       10.43      7.84 o
   3   7   7       38.50       30.82      4.71 o
   4   7   7        0.01        0.00      2.51 o
   5   7   7       22.67       22.23      7.28 o
   6   7   7      290.08      295.08     13.10 o
   7   7   7       79.75      108.81     10.02 o
   8   7   7        1.00        0.00      6.95 o
   9   7   7       32.51       34.68      8.89 o
  10   7   7      138.26      139.37     11.24 o
  -4   8   7       60.72       58.13     11.96 o
  -3   8   7      133.71      137.37      9.46 o
  -2   8   7       87.46       71.95      9.54 o
  -1   8   7        7.27        9.87      5.92 o
   0   8   7        8.33        7.03      8.57 o
   1   8   7       16.95        2.26      6.71 o
   2   8   7       58.76       51.66      8.25 o
   3   8   7      625.98      689.43     17.38 o
   4   8   7      377.25      394.03     13.82 o
   5   8   7      100.98       92.24      9.86 o
   6   8   7        8.41        2.26      7.68 o
   7   8   7        5.43        6.79      8.41 o
   8   8   7        0.88        0.40      7.68 o
   9   8   7       64.71       65.08      9.94 o
  -3   9   7       12.77       11.19      7.25 o
  -2   9   7        5.63        0.00      2.96 o
  -1   9   7        0.29        0.00      3.94 o
   0   9   7       45.41       56.78      6.73 o
   1   9   7      142.70      140.75     10.51 o
   2   9   7      299.69      296.77     13.74 o
   3   9   7      321.41      310.03     13.50 o
   4   9   7       56.13       52.63      9.14 o
   5   9   7       19.42        9.70      8.25 o
   6   9   7       63.30       64.43     10.02 o
   7   9   7       86.88      103.32     10.91 o
   8   9   7       41.63       31.93     10.19 o
  -1  10   7        2.27        4.62      5.91 o
   0  10   7       60.50       68.41     10.19 o
   1  10   7       35.21       48.18      9.14 o
   2  10   7        4.06        6.22      7.52 o
   3  10   7       60.48       70.41     10.02 o
   4  10   7       81.75       89.98      9.62 o
   5  10   7       10.79        7.60      8.33 o
   6  10   7        0.25        0.00      8.25 o
   7  10   7      101.09      103.72     10.67 o
   1  11   7       99.88      100.08     11.16 o
   2  11   7       28.96       27.32      8.41 o
   3  11   7        0.64        0.00      1.62 o
   4  11   7        8.32        4.93      8.33 o
   5  11   7        5.04        0.00      1.05 o
  -1 -10   8        0.34        1.57      5.13 o
   0 -10   8        8.11        7.95      4.90 o
   1 -10   8        1.04        0.00      6.28 o
   2 -10   8       13.72       19.04      4.73 o
   3 -10   8       43.39       36.05      5.19 o
   4 -10   8        9.16       10.50      6.24 o
  -3  -9   8       10.56        5.40      6.41 o
  -2  -9   8        7.16        6.52      6.49 o
  -1  -9   8        9.73        5.35      5.57 o
   0  -9   8       25.82       28.00      5.15 o
   1  -9   8        1.82        0.00      3.02 o
   2  -9   8       16.13       15.86      5.93 o
   3  -9   8       10.22        8.39      4.53 o
   4  -9   8        5.67        2.58      4.70 o
   5  -9   8        7.13        4.04      4.32 o
   6  -9   8        0.62        0.00      4.04 o
  -4  -8   8        4.05        0.00      8.65 o
  -3  -8   8       19.62       16.00      6.77 o
  -2  -8   8       23.96       23.61      4.83 o
  -1  -8   8       81.19       75.90      5.91 o
   0  -8   8      112.92      120.35      6.13 o
   1  -8   8        5.16        4.03      5.75 o
   2  -8   8       68.36       66.93      6.25 o
   3  -8   8        7.99        6.55      4.26 o
   4  -8   8        7.28        6.23      3.71 o
   5  -8   8        2.38        3.51      3.58 o
   6  -8   8       11.05       17.40      4.54 o
   7  -8   8       14.43       20.10      5.74 o
  -5  -7   8        4.59       10.12      6.02 o
  -4  -7   8        7.13        2.72      5.77 o
  -3  -7   8       27.52       29.64      4.61 o
  -2  -7   8        1.53        0.00      2.00 o
  -1  -7   8       56.91       60.99      5.40 o
   0  -7   8       30.77       33.94      4.88 o
   1  -7   8       65.08       61.77      6.20 o
   2  -7   8       60.29       61.87      8.65 o
   3  -7   8      117.97      100.43      4.49 o
   4  -7   8       94.27       80.48      4.52 o
   5  -7   8       26.61       22.95      4.00 o
   6  -7   8       27.10       16.80      4.02 o
   7  -7   8        0.06        0.00      2.13 o
   8  -7   8        2.92        7.85      5.54 o
  -5  -6   8       20.97       15.20      8.89 o
  -4  -6   8       14.09       10.61      4.34 o
  -3  -6   8        0.13        1.28      4.14 o
  -2  -6   8       77.58       82.69      4.95 o
  -1  -6   8      341.17      346.87      7.58 o
   0  -6   8      218.62      211.35      9.42 o
   1  -6   8       61.17       60.13      5.69 o
   2  -6   8       12.29        7.17      5.26 o
   3  -6   8        3.07        0.00      1.43 o
   4  -6   8       27.04       21.67      3.83 o
   5  -6   8       59.40       69.87      4.28 o
   6  -6   8      396.79      440.17      7.76 o
   7  -6   8      172.68      179.11      6.90 o
   8  -6   8        4.73        6.02      5.62 o
   9  -6   8        3.37        3.61      6.20 o
  -6  -5   8       13.61       11.48      7.52 o
  -5  -5   8       34.77       29.18      5.64 o
  -4  -5   8      240.44      250.03      6.72 o
  -3  -5   8       57.63       66.84      4.75 o
  -2  -5   8       17.37       19.61      4.23 o
  -1  -5   8       56.15       53.76      4.88 o
   0  -5   8       74.61       62.62      4.97 o
   1  -5   8        0.56        0.00      5.72 o
   2  -5   8       25.76       17.58      5.17 o
   3  -5   8      120.78      115.70      6.35 o
   4  -5   8       12.42        8.51      3.50 o
   5  -5   8      243.13      266.74      5.63 o
   6  -5   8      371.30      401.84      8.14 o
   7  -5   8      108.77      101.95      4.64 o
   8  -5   8       11.24       15.66      5.98 o
   9  -5   8       35.73       40.35      5.81 o
  -6  -4   8        1.67        0.00      2.99 o
  -5  -4   8        0.00        0.00      4.33 o
  -4  -4   8        0.49        1.07      4.14 o
  -3  -4   8        7.05        8.63      3.91 o
  -2  -4   8      127.07      120.44      5.21 o
  -1  -4   8      512.48      543.18     10.27 o
   0  -4   8      519.88      562.07     11.12 o
   1  -4   8       36.44       23.31      4.94 o
   2  -4   8        1.48        3.53      3.80 o
   3  -4   8       99.69      114.58      6.01 o
   4  -4   8       46.42       43.58      3.46 o
   5  -4   8        0.27        1.39      2.43 o
   6  -4   8       49.05       49.14      3.76 o
   7  -4   8       54.29       52.95      3.95 o
   8  -4   8        3.09        4.92      4.48 o
   9  -4   8       14.54       14.94      5.82 o
  10  -4   8       21.09       24.52      5.92 o
  -6  -3   8        0.45        0.00      6.67 o
  -5  -3   8       83.57       80.23      6.57 o
  -4  -3   8      178.83      200.53      7.65 o
  -3  -3   8        4.17        4.45      3.81 o
  -2  -3   8      118.07      132.07      5.16 o
  -1  -3   8       95.59      100.24      4.71 o
   0  -3   8       72.41       87.24      4.41 o
   1  -3   8       45.99       48.36      4.94 o
   2  -3   8      205.56      215.93      6.59 o
   3  -3   8      252.92      237.60      7.12 o
   4  -3   8       69.09       75.19      4.10 o
   5  -3   8      138.54      159.77      4.40 o
   6  -3   8      179.01      182.79      4.70 o
   7  -3   8       24.47       24.09      3.19 o
   8  -3   8       10.14       10.55      3.06 o
   9  -3   8       19.06       18.97      4.86 o
  10  -3   8        0.02        0.00      6.71 o
  -6  -2   8       25.78       30.24      8.33 o
  -5  -2   8       24.73       20.98      5.33 o
  -4  -2   8       18.45       16.70      4.80 o
  -3  -2   8       21.31       27.26      3.93 o
  -2  -2   8      243.88      239.88      5.76 o
  -1  -2   8       19.09       31.00      3.87 o
   0  -2   8        9.27        7.61      3.55 o
   1  -2   8      445.62      421.05     17.33 o
   2  -2   8      644.79      632.37     11.28 o
   3  -2   8      502.87      494.94      8.63 o
   4  -2   8        0.54        0.20      0.41 o
   5  -2   8      291.24      287.75      4.96 o
   6  -2   8        0.14        1.16      2.86 o
   7  -2   8        3.92        4.27      2.98 o
   8  -2   8        1.07        0.00      3.26 o
   9  -2   8       47.04       53.11      9.78 o
  10  -2   8      139.68      159.50     11.40 o
  11  -2   8       19.72       20.78      8.97 o
  -7  -1   8       78.14       92.65     10.67 o
  -6  -1   8       10.27       50.40     30.24 o
  -5  -1   8      138.27      130.16     10.11 o
  -4  -1   8      170.74      183.92     11.40 o
  -3  -1   8       74.68       79.76      4.30 o
  -2  -1   8        1.75        0.00      0.55 o
  -1  -1   8      330.06      340.77     10.60 o
   0  -1   8      916.81      948.83      9.54 o
   1  -1   8      255.89      247.25      8.20 o
   2  -1   8        0.62        0.00      2.00 o
   3  -1   8       28.06       25.35      2.73 o
   4  -1   8       68.84       71.32      3.80 o
   5  -1   8      130.39      127.39      3.99 o
   6  -1   8      204.72      161.07      5.28 o
   7  -1   8      218.33      221.47      7.86 o
   8  -1   8       79.72       86.52      5.83 o
   9  -1   8       16.05       15.75      4.93 o
  10  -1   8       41.20       37.27      9.62 o
  11  -1   8        2.10        5.58      9.05 o
  -6   0   8       60.09       92.47     26.27 o
  -5   0   8       87.16       87.31     10.75 o
  -4   0   8       83.74       83.83     10.02 o
  -3   0   8        3.82        0.00      3.80 o
  -2   0   8      184.55      166.67      6.47 o
  -1   0   8        6.35        6.63      4.21 o
   0   0   8      570.86      593.81      7.61 o
   1   0   8       99.38      102.37      3.32 o
   2   0   8     2150.86     2066.10     12.63 o
   3   0   8     1364.11     1378.81      9.83 o
   4   0   8      271.01      290.31      5.04 o
   5   0   8       44.90       36.77      3.07 o
   6   0   8       39.58       41.40      3.31 o
   7   0   8      366.90      362.90      5.48 o
   8   0   8        0.01        0.34      1.97 o
   9   0   8      100.05      116.98      6.66 o
  10   0   8       79.46       74.70      9.38 o
  11   0   8       85.77       92.73     10.67 o
  -6   1   8        9.16       30.53     17.79 o
  -5   1   8       72.77       71.26      7.78 o
  -4   1   8       27.91       21.59      8.97 o
  -3   1   8        0.56        0.65      6.71 o
  -2   1   8      123.65      119.33      5.80 o
  -1   1   8      742.08      732.08     13.39 o
   0   1   8      726.54      762.76      8.63 o
   1   1   8      296.11      295.24      5.81 o
   2   1   8       39.16       32.37      3.43 o
   3   1   8       49.56       52.36      3.56 o
   4   1   8        5.07        6.09      3.14 o
   5   1   8       64.12       60.25      3.39 o
   6   1   8      135.61      120.99      4.24 o
   7   1   8      131.53      121.88      4.40 o
   8   1   8      648.56      692.71      8.82 o
   9   1   8      544.08      577.67     10.66 o
  10   1   8        5.52        4.93      8.33 o
  11   1   8        1.14        0.00      8.57 o
  -6   2   8       12.73       30.94     16.69 o
  -5   2   8       86.76       96.57      8.17 o
  -4   2   8      154.31      158.53     11.16 o
  -3   2   8       40.60       41.88      8.17 o
  -2   2   8        9.25       14.04      3.76 o
  -1   2   8       12.71        9.33      3.80 o
   0   2   8      104.28      107.66      4.64 o
   1   2   8       85.04       75.38      4.68 o
   2   2   8     1004.56      914.74      8.89 o
   3   2   8      454.37      408.34      8.96 o
   4   2   8       21.97       23.71      3.01 o
   5   2   8        0.54        0.00      0.76 o
   6   2   8      459.26      476.93      6.73 o
   7   2   8      266.32      242.36      7.24 o
   8   2   8      174.35      159.03      6.69 o
   9   2   8        0.14        0.00      3.79 o
  10   2   8      122.71      114.47      9.62 o
  11   2   8       48.78       38.56      8.97 o
  -6   3   8        0.39        0.00      8.97 o
  -5   3   8        0.13        4.69     10.91 o
  -3   3   8       45.77       34.12      9.54 o
  -2   3   8      124.28      129.59      9.94 o
  -1   3   8      883.27      897.41     15.64 o
   0   3   8      538.84      547.10      7.71 o
   1   3   8       62.14       51.69      3.89 o
   2   3   8        2.04        1.68      2.41 o
   3   3   8       98.39       86.72      3.96 o
   4   3   8       36.54       23.10      3.31 o
   5   3   8        0.43        0.00      2.25 o
   6   3   8      177.80      162.49      7.87 o
   7   3   8       62.31       46.51      5.55 o
   8   3   8       41.77       39.39      4.06 o
   9   3   8        2.11        0.00      4.50 o
  10   3   8       79.80       79.23      8.57 o
  11   3   8       14.04       14.63      7.11 o
  -5   4   8       18.36       17.98      6.04 o
  -4   4   8       89.25       93.33      5.88 o
  -3   4   8       24.00       31.41      7.60 o
  -2   4   8       18.47       20.70      9.14 o
  -1   4   8       36.70       49.59      5.25 o
   0   4   8        4.22        4.23      4.49 o
   1   4   8       73.82       70.62      4.50 o
   2   4   8      178.53      172.30      5.18 o
   3   4   8      152.97      137.46      4.80 o
   4   4   8       99.51      124.73      4.46 o
   5   4   8      506.11      543.72      9.86 o
   6   4   8      906.28      890.61     12.18 o
   7   4   8      357.17      384.79     14.35 o
   8   4   8       76.35       71.14      5.22 o
   9   4   8      211.24      209.71      7.48 o
  10   4   8        0.10        1.34      3.08 o
  11   4   8        7.85       11.16      6.87 o
  -5   5   8       41.19       40.70      5.57 o
  -4   5   8       59.79       63.18      5.79 o
  -3   5   8       12.09       17.06      9.94 o
  -2   5   8       14.79       17.70     10.27 o
  -1   5   8      741.69      789.75     18.84 o
   0   5   8      503.58      454.22      9.19 o
   1   5   8       69.21       72.03      4.74 o
   2   5   8       42.55       27.53      4.09 o
   3   5   8      787.69      830.54      9.25 o
   4   5   8      514.47      537.68      7.59 o
   5   5   8      227.88      227.42      7.77 o
   6   5   8       77.68       75.26      7.92 o
   7   5   8       66.06       63.06      7.92 o
   8   5   8       85.76       71.38      9.05 o
   9   5   8      122.25      124.26     10.19 o
  10   5   8       32.30       36.55      6.83 o
  -4   6   8       51.33       53.52      7.26 o
  -3   6   8      209.83      243.66     18.76 o
  -2   6   8       30.28       39.86     10.19 o
  -1   6   8      123.95      143.17     11.64 o
   0   6   8      423.74      400.33     14.47 o
   1   6   8        0.45        3.23      7.11 o
   2   6   8       27.44       21.17      4.99 o
   3   6   8       34.62       34.01      4.82 o
   4   6   8       19.38       18.35      7.44 o
   5   6   8      185.59      157.89     10.19 o
   6   6   8      480.67      515.37     14.79 o
   7   6   8      219.46      246.97     11.96 o
   8   6   8        5.50        5.42      7.60 o
   9   6   8       15.37        6.39      7.68 o
  10   6   8       90.05       81.73      9.70 o
  -4   7   8        6.13       10.01      7.17 o
  -3   7   8       45.98       42.85      7.27 o
  -2   7   8        1.54        0.00      7.36 o
  -1   7   8        1.13        0.00      7.44 o
   0   7   8       20.06       21.67      7.68 o
   1   7   8        4.60        1.94      7.20 o
   2   7   8       90.70       92.81      9.14 o
   3   7   8      458.01      498.67     14.96 o
   4   7   8      416.14      456.03     14.88 o
   5   7   8        2.88        0.32     35.49 o
   6   7   8       12.75        9.30      7.92 o
   7   7   8       89.29       94.91     10.02 o
   8   7   8       40.40       38.80      8.25 o
   9   7   8        2.97        0.00      5.58 o
  -3   8   8       26.67       31.18      6.69 o
  -2   8   8       25.63       23.69      7.26 o
  -1   8   8       16.03       15.93      8.89 o
   0   8   8      105.04       86.58     10.75 o
   1   8   8      142.20      105.26     10.11 o
   2   8   8       11.76        2.26      8.17 o
   3   8   8        1.81        4.20      7.84 o
   4   8   8       17.81       24.01      7.92 o
   5   8   8      123.92      109.06      9.86 o
   6   8   8      173.03      185.13     12.05 o
   7   8   8       41.80       54.08      8.89 o
   8   8   8        1.95        3.64      7.84 o
   9   8   8       78.48       81.49     10.75 o
  -2   9   8        0.63        0.00      5.02 o
  -1   9   8       10.54       10.75      6.40 o
   0   9   8       54.96       68.31     10.11 o
   1   9   8       17.59       15.28      8.49 o
   2   9   8      284.87      314.48     14.23 o
   3   9   8      476.52      519.33     17.06 o
   4   9   8       36.72       30.07      8.97 o
   5   9   8       17.47       16.82      7.84 o
   6   9   8       14.15        5.25      7.52 o
   7   9   8       94.95      103.96     10.35 o
   8   9   8       75.07       92.65     11.32 o
   0  10   8       74.22       78.53      7.43 o
   1  10   8       56.94       59.17      7.03 o
   2  10   8       49.93       47.78      9.54 o
   3  10   8       16.67       17.30      8.57 o
   4  10   8        0.69        0.00      3.88 o
   5  10   8        1.56        4.45      8.65 o
   6  10   8        3.71       10.43      8.41 o
  -1  -9   9       27.51       33.55      5.30 o
   0  -9   9        0.16        0.00      1.76 o
   1  -9   9       14.10       16.67      6.22 o
   2  -9   9       16.82       20.34      6.53 o
   3  -9   9       32.30       31.93      5.11 o
   4  -9   9        7.45        6.33      4.72 o
   5  -9   9        7.18        8.98      4.22 o
  -3  -8   9        2.33        1.47     14.78 o
  -2  -8   9       11.00        8.70      4.89 o
  -1  -8   9        1.63        0.00      5.02 o
   0  -8   9       25.35       28.11      5.26 o
   1  -8   9       68.07       68.19      6.58 o
   2  -8   9       66.73       63.43      6.82 o
   3  -8   9        5.77        0.55      2.19 o
   4  -8   9        1.24        0.00      3.24 o
   5  -8   9       12.58       17.44      4.21 o
   6  -8   9        5.59        4.58      3.23 o
  -4  -7   9        0.76        4.10      5.82 o
  -3  -7   9        0.23        1.21      4.31 o
  -2  -7   9       35.04       34.79      5.01 o
  -1  -7   9       35.79       37.64      5.22 o
   0  -7   9       12.85       15.41      4.85 o
   1  -7   9       38.10       38.20      5.88 o
   2  -7   9        1.63        3.57      5.66 o
   3  -7   9        0.80        0.00      2.72 o
   4  -7   9        8.22       13.27      3.73 o
   5  -7   9        0.80        0.00      1.98 o
   6  -7   9        0.74        1.34      4.27 o
   7  -7   9       22.00       16.47      4.24 o
   8  -7   9       13.32       17.42      5.86 o
  -4  -6   9       16.42       18.20      4.59 o
  -3  -6   9        0.57        1.52      3.35 o
  -2  -6   9        8.68        6.27      4.40 o
  -1  -6   9        1.95        0.49      3.48 o
   0  -6   9       96.50       87.57      5.36 o
   1  -6   9      204.67      195.91      7.83 o
   2  -6   9      182.00      187.68      7.57 o
   3  -6   9        5.39        0.90      1.52 o
   4  -6   9       19.86       20.21      3.62 o
   5  -6   9       54.91       51.96      4.17 o
   6  -6   9        0.64        0.76      1.90 o
   7  -6   9       14.37       22.25      4.08 o
   8  -6   9       23.99       25.93      6.04 o
  -5  -5   9        0.17        2.02      8.41 o
  -4  -5   9        7.80        7.12      4.20 o
  -3  -5   9       87.92       74.46      5.10 o
  -2  -5   9      167.62      189.40      6.36 o
  -1  -5   9      183.28      204.36     10.03 o
   0  -5   9        0.14        0.00      2.88 o
   1  -5   9       51.61       48.81      5.91 o
   2  -5   9      201.30      190.73      7.53 o
   3  -5   9       80.78       78.66      6.43 o
   4  -5   9       25.37       32.41      4.03 o
   5  -5   9      118.90      122.15      4.77 o
   6  -5   9      300.88      295.47      6.26 o
   7  -5   9      187.71      185.61      5.53 o
   8  -5   9       23.94       29.67      4.01 o
   9  -5   9        2.09        4.73      5.48 o
  -5  -4   9       68.95       69.63      6.80 o
  -4  -4   9      189.46      224.32      8.54 o
  -3  -4   9       53.17       61.54      4.90 o
  -2  -4   9       28.73       21.81      4.32 o
  -1  -4   9        0.20        0.92      2.70 o
   0  -4   9       39.25       23.43      4.60 o
   1  -4   9       71.64       68.33      5.38 o
   2  -4   9       12.13        8.41      4.91 o
   3  -4   9       80.05       64.76      5.51 o
   4  -4   9       69.64       75.50      4.80 o
   5  -4   9      226.55      262.11      5.63 o
   6  -4   9      171.49      161.45      4.90 o
   7  -4   9        9.54        7.68      3.43 o
   8  -4   9        1.63        0.00      1.23 o
   9  -4   9        5.79        7.60      7.92 o
  10  -4   9        7.48        0.00     14.47 o
  -5  -3   9        6.67        4.93      7.68 o
  -4  -3   9       16.44       14.17      5.37 o
  -3  -3   9      117.00      110.11      5.25 o
  -2  -3   9      412.69      452.37      9.61 o
  -1  -3   9       34.46       38.53      4.41 o
   0  -3   9        1.27        1.39      2.25 o
   1  -3   9       84.09       88.66      6.20 o
   2  -3   9      268.95      298.93     11.96 o
   3  -3   9      215.64      221.74      7.50 o
   4  -3   9      221.14      206.21      5.59 o
   5  -3   9      399.27      416.29     11.45 o
   6  -3   9        1.38        2.84      3.13 o
   7  -3   9        1.15        0.00      4.63 o
   8  -3   9        4.64        7.94      3.98 o
  10  -3   9       84.06       89.01     11.64 o
  -6  -2   9        0.14        0.00      8.17 o
  -5  -2   9       85.17       77.37      9.70 o
  -4  -2   9       59.68       57.40      9.62 o
  -3  -2   9       18.14       15.27      4.91 o
  -2  -2   9       10.48        9.83      3.73 o
  -1  -2   9        4.60        7.20      3.86 o
   0  -2   9      147.10      154.31      4.40 o
   1  -2   9        0.75        0.00      2.92 o
   2  -2   9      155.98      180.93      6.54 o
   3  -2   9       62.76       50.14      5.01 o
   4  -2   9      285.37      293.29      5.80 o
   5  -2   9      538.70      564.36     10.33 o
   6  -2   9       51.23       48.35      4.57 o
   7  -2   9        0.77        0.00      0.92 o
   8  -2   9        4.67        6.06      3.98 o
   9  -2   9       11.25       14.99      4.22 o
  10  -2   9        0.23        8.73      9.54 o
  -6  -1   9        6.79       22.68     10.87 o
  -5  -1   9       32.55       32.58      9.62 o
  -4  -1   9        1.70        0.00      5.17 o
  -3  -1   9       67.12       52.71      8.65 o
  -2  -1   9      101.02      120.36      8.41 o
  -1  -1   9        2.46        0.00      3.99 o
   0  -1   9      355.86      407.57      6.91 o
   1  -1   9       39.00       38.01      3.16 o
   2  -1   9     1718.44     1826.13     27.70 o
   3  -1   9      604.63      616.12     19.85 o
   4  -1   9       41.10       39.76      4.80 o
   5  -1   9       59.41       63.99      5.60 o
   6  -1   9       71.29       53.23      5.34 o
   7  -1   9       14.69       11.37      3.97 o
   8  -1   9       35.66       37.27      4.35 o
   9  -1   9       60.62       63.85      7.22 o
  10  -1   9       43.82       43.41      8.89 o
  11  -1   9       23.55       18.51      9.30 o
  -6   0   9       18.36       41.67     21.06 o
  -5   0   9       67.72       75.75     10.67 o
  -4   0   9       42.07       22.07      9.38 o
  -3   0   9       16.71       12.77      8.08 o
  -2   0   9      165.41      182.28      7.28 o
  -1   0   9      376.23      392.37      7.11 o
   0   0   9       33.54       36.28      4.18 o
   1   0   9      159.58      179.58      5.21 o
   2   0   9        0.13        0.00      3.32 o
   3   0   9        5.76        0.60      2.48 o
   4   0   9       75.40       66.50      3.63 o
   5   0   9       49.15       39.64      3.35 o
   6   0   9        6.62        6.92      4.35 o
   7   0   9        4.42        2.23      7.36 o
   8   0   9      350.30      380.49      7.37 o
   9   0   9      144.22      168.18      9.66 o
  10   0   9        6.98        4.52      5.30 o
  11   0   9       37.48       62.49     10.51 o
  -5   1   9       65.84       78.09     10.35 o
  -4   1   9      105.42      102.35     11.08 o
  -3   1   9       30.29       21.50      8.08 o
  -2   1   9        0.08        0.26      1.35 o
  -1   1   9        0.78        0.00      0.64 o
   0   1   9      151.01      141.72      5.35 o
   1   1   9      942.76      977.70      9.90 o
   2   1   9      876.79      944.36      9.33 o
   3   1   9       96.29       97.37      4.29 o
   4   1   9        2.24        4.43      3.11 o
   5   1   9       46.35       37.40      3.44 o
   6   1   9      421.52      440.29     10.61 o
   7   1   9       73.10       64.08      3.98 o
   8   1   9      319.94      315.18     20.86 o
   9   1   9      156.46      139.84     10.91 o
  10   1   9       23.41       25.30      5.39 o
  11   1   9        8.70        9.38      8.65 o
  -5   2   9        0.05        0.00      5.30 o
  -4   2   9       18.77       17.14      9.46 o
  -3   2   9        6.40        7.25      6.34 o
  -2   2   9      348.02      322.07      9.66 o
  -1   2   9      710.40      729.92      9.38 o
   0   2   9      341.53      328.77      6.75 o
   1   2   9      107.95      107.57      5.52 o
   2   2   9       19.98       17.77      3.58 o
   3   2   9      255.69      284.78      5.90 o
   4   2   9        5.47        3.25      3.31 o
   5   2   9      326.17      325.13      7.95 o
   6   2   9      148.00      146.25      9.26 o
   7   2   9       68.23       78.41      6.18 o
   8   2   9      761.21      814.95     12.32 o
   9   2   9      514.83      493.26     17.30 o
  10   2   9        1.21        1.78      6.79 o
  11   2   9        5.61        4.12      8.17 o
  -5   3   9        8.23        4.69      7.49 o
  -4   3   9       31.06       32.31      7.12 o
  -3   3   9       22.79       21.11      7.00 o
  -2   3   9      153.58      179.16      8.34 o
  -1   3   9       76.47       87.83      5.16 o
   0   3   9       19.34       18.34      4.08 o
   1   3   9      241.25      259.47      6.27 o
   2   3   9      214.10      217.00      5.76 o
   3   3   9        3.63        8.70      3.56 o
   4   3   9       19.67       25.60      3.95 o
   5   3   9     1150.72     1130.28     17.44 o
   6   3   9      650.42      669.15      8.26 o
   7   3   9       22.25       17.20      6.63 o
   8   3   9       18.46       12.13      5.12 o
   9   3   9        8.83        1.43      4.86 o
  10   3   9        1.88        3.23      6.95 o
  -5   4   9        0.44        6.89     10.67 o
  -4   4   9        6.52        9.30      9.86 o
  -3   4   9       17.15       24.01      9.94 o
  -2   4   9      118.85      128.87     13.46 o
  -1   4   9      183.74      178.72      6.16 o
   0   4   9       56.99       52.24      4.70 o
   1   4   9        1.86        4.45      4.43 o
   2   4   9      271.99      294.61      6.58 o
   3   4   9       94.50      107.22      4.85 o
   4   4   9        2.34        0.00      3.10 o
   5   4   9       68.41       82.26      4.34 o
   6   4   9       73.11       78.82      6.13 o
   7   4   9      146.34      153.28      9.09 o
   8   4   9        5.28        0.00      2.22 o
   9   4   9       27.02       14.47      7.52 o
  10   4   9       12.84        8.97      7.52 o
  -4   5   9       60.68       56.95      8.32 o
  -3   5   9      121.40      119.49     12.69 o
  -2   5   9       19.28       36.86     10.02 o
  -1   5   9        0.31        0.00      7.52 o
   0   5   9       52.25       58.75      4.66 o
   1   5   9       10.36        8.61      3.84 o
   2   5   9       59.87       53.20      4.37 o
   3   5   9        0.20        3.46      3.82 o
   4   5   9      268.86      267.38      6.27 o
   5   5   9      692.25      699.69     15.56 o
   6   5   9      668.03      683.52     11.86 o
   7   5   9        1.41        1.13      6.47 o
   8   5   9      104.02       92.40      9.70 o
   9   5   9        0.43        3.15      7.20 o
  10   5   9       44.42       38.48      8.81 o
  -3   6   9        4.19       11.78      7.86 o
  -2   6   9       48.14       47.70      9.62 o
  -1   6   9        2.20        0.00     17.95 o
   0   6   9       10.14       11.48      7.52 o
   1   6   9       43.91       54.17      6.26 o
   2   6   9      201.31      207.57      7.53 o
   3   6   9      491.03      519.35     10.10 o
   4   6   9       70.88       60.31      8.08 o
   5   6   9       48.17       54.00      8.08 o
   6   6   9        0.03        0.57      5.09 o
   7   6   9        2.09        5.34      7.60 o
   8   6   9        0.12        0.00      9.54 o
   9   6   9       48.20       52.06      8.81 o
  10   6   9       76.91       70.90     10.11 o
  -3   7   9       96.80      108.43      8.94 o
  -2   7   9       62.20       75.43     11.16 o
  -1   7   9       26.86       23.53      9.14 o
   0   7   9       30.48       23.44      9.46 o
   1   7   9       38.39       33.55      8.41 o
   2   7   9        3.58        5.71      5.24 o
   3   7   9        5.92        4.81      4.95 o
   4   7   9       81.52       75.99      8.65 o
   5   7   9      159.39      182.38     11.56 o
   6   7   9       62.89       76.72      9.14 o
   7   7   9        1.77        1.21      7.52 o
   8   7   9        1.76        5.01      8.17 o
   9   7   9       89.01      113.02     11.80 o
  -2   8   9        1.48        0.00      5.76 o
  -1   8   9        6.32        2.83     21.75 o
   0   8   9       28.79       26.11      9.94 o
   1   8   9       70.86       73.73     10.11 o
   2   8   9      453.47      504.26     11.13 o
   3   8   9      397.93      432.59     15.93 o
   4   8   9       83.83       64.59      9.14 o
   5   8   9       19.18       24.33      8.65 o
   6   8   9        0.47        7.68      8.41 o
   7   8   9       72.89       80.52     10.67 o
   8   8   9        3.22        0.00      9.30 o
   0   9   9       36.01       37.59      9.78 o
   1   9   9       94.68       93.78     10.75 o
   2   9   9       71.07       78.74     10.91 o
   3   9   9       14.59       16.41      8.97 o
   4   9   9        0.02        1.05     17.22 o
   5   9   9        9.54       18.43      9.05 o
   6   9   9       17.13       20.61      8.17 o
   7   9   9       18.85       14.39      9.46 o
   3  10   9        9.30        7.20      8.57 o
   4  10   9        0.80        2.18      8.81 o
   1  -9  10        2.44        0.00      4.37 o
   2  -9  10        0.02        1.45      5.69 o
   3  -9  10       24.08       22.85      5.05 o
  -1  -8  10       30.49       38.15      5.66 o
   0  -8  10       14.24       12.21      5.15 o
   1  -8  10        8.22        7.79      5.13 o
   2  -8  10        7.12       12.61      5.99 o
   3  -8  10       10.66       15.33      4.71 o
   4  -8  10       75.49       81.09      5.85 o
   5  -8  10       14.17       10.74      4.15 o
  -2  -7  10       11.95       16.69      4.91 o
  -1  -7  10        3.89        4.63      4.72 o
   0  -7  10       27.02       30.50      5.11 o
   1  -7  10       93.33       90.61      5.94 o
   2  -7  10        5.77        4.85      5.42 o
   3  -7  10        0.12        0.00      5.01 o
   4  -7  10       17.69       17.80      4.55 o
   5  -7  10      106.32      117.54      5.15 o
   6  -7  10        0.01        0.26      3.99 o
   7  -7  10       25.05       33.23      4.47 o
  -3  -6  10       53.22       53.56      5.21 o
  -2  -6  10       32.15       33.05      4.85 o
  -1  -6  10        1.88        0.00      2.30 o
   0  -6  10       19.17       18.66      4.60 o
   1  -6  10        0.55        2.02      4.79 o
   2  -6  10       20.00       21.72      5.42 o
   3  -6  10       13.77       16.26      5.78 o
   4  -6  10       54.27       52.48      5.06 o
   5  -6  10       13.67        9.21      4.43 o
   6  -6  10       10.14        7.41      3.75 o
   7  -6  10       36.83       33.50      4.29 o
   8  -6  10        4.31        8.90      4.65 o
  -4  -5  10        8.03        6.98      5.66 o
  -3  -5  10        6.57        9.58      4.64 o
  -2  -5  10        2.62        3.55      4.40 o
  -1  -5  10        1.94        0.77      4.04 o
   0  -5  10       99.25       87.24      5.67 o
   1  -5  10      139.64      138.10      5.99 o
   2  -5  10        8.53        3.45      5.14 o
   3  -5  10       25.77       23.13      5.75 o
   4  -5  10       85.69       94.23      5.32 o
   5  -5  10       82.10       76.06      5.13 o
   6  -5  10        0.48        1.63      3.84 o
   7  -5  10       14.81       20.72      5.07 o
   8  -5  10        9.91        1.11      3.07 o
   9  -5  10        3.10        0.00      6.47 o
  -4  -4  10       29.49       30.07      8.25 o
  -3  -4  10      124.16      123.75      7.11 o
  -2  -4  10       96.13      105.32      5.59 o
  -1  -4  10        1.57        0.00      3.10 o
   0  -4  10        3.80        0.23      3.62 o
   1  -4  10       73.30       82.25      5.12 o
   2  -4  10      143.55      154.09     14.92 o
   3  -4  10        1.46        6.63      4.99 o
   4  -4  10       69.40       60.52      5.50 o
   5  -4  10       21.86       12.80      3.92 o
   6  -4  10        5.19        0.61      2.86 o
   7  -4  10       79.29       81.14      5.50 o
   8  -4  10       57.08       68.36      5.27 o
   9  -4  10       18.01       14.02      6.16 o
  -4  -3  10       13.87       17.38      8.33 o
  -3  -3  10       48.55       53.84      6.11 o
  -2  -3  10        1.70        4.13      5.13 o
  -1  -3  10       17.09        9.84      5.03 o
   0  -3  10       39.12       46.29      4.63 o
   1  -3  10      134.30      140.91      5.50 o
   2  -3  10       25.04       14.39      5.24 o
   3  -3  10      170.78      162.86      7.63 o
   4  -3  10      348.74      406.13      9.75 o
   5  -3  10       32.75       32.77      5.40 o
   6  -3  10        6.42        4.62      4.73 o
   7  -3  10        0.01        0.00      2.48 o
   8  -3  10       19.59       19.16      4.54 o
   9  -3  10        0.45        0.00      3.40 o
  10  -3  10       30.54       57.16     11.56 o
  -5  -2  10        1.16        2.34      8.00 o
  -4  -2  10       18.35       10.67      8.81 o
  -3  -2  10       65.30       61.68      9.46 o
  -2  -2  10       92.63       91.48      6.40 o
  -1  -2  10       30.41       20.83      5.10 o
   0  -2  10       61.36       52.60      5.85 o
   1  -2  10      350.00      401.52     15.32 o
   2  -2  10      204.27      222.20      7.66 o
   3  -2  10        0.68        0.00      1.94 o
   4  -2  10       58.33       47.02      5.60 o
   5  -2  10      336.62      321.51     10.39 o
   6  -2  10       38.67       39.61      5.43 o
   7  -2  10        2.07        6.25      4.98 o
   8  -2  10       55.35       51.86      4.97 o
   9  -2  10       50.46       45.78      4.74 o
  10  -2  10       92.48       89.98     11.16 o
  -5  -1  10        2.19        0.00      2.34 o
  -4  -1  10        2.90        7.44      7.92 o
  -3  -1  10       50.59       54.25      9.78 o
  -2  -1  10      148.35      159.57      7.17 o
  -1  -1  10       32.33       27.00      4.30 o
   0  -1  10       74.29       51.64      4.52 o
   1  -1  10       48.59       38.44      5.31 o
   2  -1  10      120.49       95.51      6.37 o
   3  -1  10      167.09      158.60      7.12 o
   4  -1  10      335.87      351.53     17.46 o
   5  -1  10      289.57      298.51      8.32 o
   6  -1  10        2.12        0.00      3.09 o
   7  -1  10        4.22       10.27      4.64 o
   8  -1  10       94.85       93.59      5.31 o
   9  -1  10       44.16       44.99      4.79 o
  10  -1  10        4.91        6.41      5.76 o
  -5   0  10        5.53        0.00      8.00 o
  -4   0  10       19.01        8.65      7.92 o
  -3   0  10        0.06        0.00      8.17 o
  -2   0  10       12.47       14.57      4.13 o
  -1   0  10       26.53       20.95      4.12 o
   0   0  10        7.51        6.79      3.99 o
   1   0  10        1.18        5.88      3.81 o
   2   0  10      193.26      210.93      5.50 o
   3   0  10       40.60       28.34      5.34 o
   4   0  10       62.81       41.46      5.27 o
   5   0  10      602.52      580.94     11.24 o
   6   0  10       42.52       40.03      4.99 o
   7   0  10       66.07       71.02      7.24 o
   8   0  10      168.07      163.61      7.08 o
   9   0  10       71.67       66.53      8.89 o
  10   0  10        3.45        3.00      5.78 o
  -4   1  10       50.15       39.53     10.35 o
  -3   1  10       61.64       58.05      9.05 o
  -2   1  10      156.63      165.26      7.69 o
  -1   1  10      121.38      114.14      5.50 o
   0   1  10       21.52       20.68      4.27 o
   1   1  10      202.71      186.83      5.59 o
   2   1  10        1.47        5.44      3.60 o
   3   1  10        0.98        1.22      2.92 o
   4   1  10       67.72       75.54      4.18 o
   5   1  10       16.07       14.86      3.41 o
   6   1  10        7.70       10.53      4.76 o
   7   1  10       92.41       96.73      5.83 o
   8   1  10       92.73       80.76      8.89 o
   9   1  10      165.91      165.40     11.24 o
  10   1  10        1.36        0.40      7.44 o
  -4   2  10       46.26       46.61      7.45 o
  -3   2  10       95.82       94.46      7.95 o
  -2   2  10      114.29      125.39      8.11 o
  -1   2  10        8.27        6.87      3.94 o
   0   2  10      814.42      890.03     19.16 o
   1   2  10      765.00      830.15     22.68 o
   2   2  10       34.09       31.54      4.12 o
   3   2  10       10.06       18.40      3.72 o
   4   2  10      216.28      189.03      5.45 o
   5   2  10      401.09      400.43      6.89 o
   6   2  10      172.87      188.33      5.34 o
   7   2  10      155.39      161.25      6.73 o
   8   2  10      234.31      232.06      7.92 o
   9   2  10        7.81       11.40      7.60 o
  10   2  10        3.42        3.96      7.36 o
  -4   3  10        0.50        0.29      6.41 o
  -3   3  10       32.73       33.23      6.70 o
  -2   3  10       96.14       89.99      7.79 o
  -1   3  10      118.03      106.44      5.45 o
   0   3  10      116.10      124.68      5.38 o
   1   3  10      171.23      188.75      5.86 o
   2   3  10       55.15       63.24      4.74 o
   3   3  10       50.52       45.88      4.37 o
   4   3  10        0.16        0.45      3.18 o
   5   3  10       66.96       53.91      4.27 o
   6   3  10      156.63      161.39      5.22 o
   7   3  10      230.79      246.61      8.00 o
   8   3  10      266.59      269.38      8.79 o
   9   3  10       11.75        7.69      5.00 o
  10   3  10        0.22        0.00      4.69 o
  -3   4  10       50.58       55.80      7.73 o
  -2   4  10       36.41       29.82      6.73 o
  -1   4  10        0.64        3.13      5.82 o
   0   4  10      207.75      207.34      6.34 o
   1   4  10       29.18       24.02      4.43 o
   2   4  10       12.14       15.32      4.06 o
   3   4  10       12.90        5.74      3.83 o
   4   4  10      394.99      388.40      7.37 o
   5   4  10      988.20     1050.14     10.94 o
   6   4  10      139.36      137.72      7.11 o
   7   4  10       80.22       59.36      6.05 o
   8   4  10       21.96       25.31      5.36 o
   9   4  10        1.29        0.00      2.82 o
  10   4  10        2.36        3.56      7.28 o
  -3   5  10       97.48      106.61      8.86 o
  -2   5  10       28.24       27.45      6.62 o
  -1   5  10        0.60        2.44      5.82 o
   0   5  10       58.76       63.46      5.11 o
   1   5  10      288.60      301.48      7.09 o
   2   5  10      150.06      142.17      5.55 o
   3   5  10       82.21       66.66      4.75 o
   4   5  10       26.45       28.70      4.07 o
   5   5  10        9.34       12.37      4.96 o
   6   5  10       39.26       35.96      5.65 o
   7   5  10      151.78      156.70      7.60 o
   8   5  10       60.30       58.21      8.33 o
   9   5  10       24.29       21.18      8.00 o
  10   5  10       50.02       40.83      8.57 o
  -2   6  10       83.89       72.19     11.88 o
  -1   6  10        1.35        1.09      3.66 o
   0   6  10        2.55        5.63      7.30 o
   1   6  10        1.36        0.28      5.95 o
   2   6  10       19.50       21.71      5.56 o
   3   6  10       26.06       29.65      5.25 o
   4   6  10      292.54      330.00     13.34 o
   5   6  10      125.35      152.55     10.75 o
   6   6  10        5.29        2.10      7.36 o
   7   6  10       37.47       32.50      8.57 o
   8   6  10       73.53       69.44      9.54 o
   9   6  10       41.94       28.13      9.05 o
  -1   7  10        5.64        0.00     17.70 o
   0   7  10        1.19        0.00      2.35 o
   1   7  10      134.18      145.05      8.00 o
   2   7  10      126.45      122.51      7.41 o
   3   7  10       13.67        6.61      5.08 o
   4   7  10       24.04       26.76      8.17 o
   5   7  10        0.12        0.16      7.03 o
   6   7  10        0.28        0.00      3.40 o
   7   7  10       44.69       35.98      8.81 o
   8   7  10        6.28        4.85      7.68 o
   0   8  10       18.87       20.94      8.89 o
   1   8  10       46.19       57.31      6.69 o
   2   8  10        6.55        8.54      5.86 o
   3   8  10      263.28      271.39     13.99 o
   4   8  10       67.64       69.44      9.14 o
   5   8  10        0.30        0.00      3.56 o
   6   8  10        8.06       10.59      8.33 o
   7   8  10       18.68       22.96      9.22 o
   2   9  10      120.53      102.19     10.91 o
   3   9  10      137.53      144.30     12.37 o
   4   9  10       67.34       57.16     10.02 o
   5   9  10       24.45       27.32      8.81 o
   2  -8  11        4.15        6.69      5.86 o
   3  -8  11        2.05        0.00      3.25 o
  -1  -7  11        0.64        3.00      3.28 o
   0  -7  11        0.01        0.00      4.79 o
   1  -7  11        0.87        0.00      3.72 o
   2  -7  11        3.81        6.06      5.92 o
   3  -7  11       11.28        7.95      5.91 o
   4  -7  11       41.76       42.18      5.23 o
   5  -7  11       21.53       20.38      4.87 o
   6  -7  11        2.90        0.00      4.25 o
  -2  -6  11        8.14       11.93      4.57 o
  -1  -6  11        8.86        6.54      4.56 o
   0  -6  11       24.78       26.50      5.31 o
   1  -6  11       24.21       20.35      5.13 o
   2  -6  11       18.89       15.67      6.03 o
   3  -6  11        9.29       13.08      5.64 o
   4  -6  11       17.16       22.71      4.59 o
   5  -6  11        0.40        3.64      5.42 o
   6  -6  11       49.83       71.11      7.40 o
   7  -6  11       44.58       41.03      5.62 o
  -2  -5  11        1.20        1.80      3.31 o
  -1  -5  11        1.57        0.20      4.72 o
   0  -5  11        7.44        6.19      4.58 o
   1  -5  11       71.11       80.53      5.72 o
   2  -5  11       24.46       25.14      5.81 o
   3  -5  11       26.71       27.18      5.77 o
   4  -5  11       37.88       33.13      4.64 o
   5  -5  11       41.23       37.10      6.57 o
   6  -5  11       92.78      106.30      7.62 o
   7  -5  11       77.57       80.50      6.18 o
   8  -5  11       15.28       12.61      4.93 o
  -3  -4  11       44.60       44.06      9.70 o
  -2  -4  11        0.03        1.79      5.14 o
  -1  -4  11       49.60       47.59      5.79 o
   0  -4  11       24.62       24.51      6.03 o
   1  -4  11        5.43        2.35      4.26 o
   2  -4  11        2.18        2.22      5.64 o
   3  -4  11      134.83      147.09      7.69 o
   4  -4  11      101.20       98.83      7.32 o
   5  -4  11        0.04        0.00      4.41 o
   6  -4  11       12.41        8.90      5.66 o
   7  -4  11        7.63        5.83      6.61 o
   8  -4  11        5.90        7.63      4.76 o
  -3  -3  11        0.12        2.99      7.68 o
  -2  -3  11        1.00        3.25      5.66 o
  -1  -3  11       63.85       53.31      6.55 o
   0  -3  11      147.75      177.26      7.76 o
   1  -3  11       64.91       71.25      6.49 o
   2  -3  11       24.38       19.91      5.22 o
   3  -3  11       19.60       16.55      5.83 o
   4  -3  11        0.48        0.00      3.57 o
   5  -3  11       24.67       17.49      5.54 o
   6  -3  11       17.58       19.39      6.01 o
   7  -3  11       20.45       16.88      5.91 o
   8  -3  11       52.59       47.53      5.28 o
   9  -3  11        3.70        0.11      2.81 o
  -3  -2  11        0.63        6.22      8.89 o
  -2  -2  11        4.53        5.77      5.08 o
  -1  -2  11       23.87       12.67      5.36 o
   0  -2  11       24.78       14.57      5.51 o
   1  -2  11       21.01        5.36      5.31 o
   2  -2  11      214.52      199.56      7.83 o
   3  -2  11      214.90      223.08     20.57 o
   4  -2  11       34.49       38.45      5.94 o
   5  -2  11        0.25        0.60      4.42 o
   6  -2  11        0.96        0.00      3.60 o
   7  -2  11       47.42       57.07      6.79 o
   8  -2  11       18.07       17.25      5.62 o
   9  -2  11       13.75       20.04      4.91 o
  -3  -1  11        0.05        1.46      9.46 o
  -2  -1  11        1.50        0.00      3.68 o
  -1  -1  11      289.90      305.15      9.51 o
   0  -1  11      699.92      767.49     54.00 o
   1  -1  11       66.62       78.81      6.42 o
   2  -1  11       14.61       16.90      5.26 o
   3  -1  11       18.00       20.71      5.08 o
   4  -1  11       19.91       13.84      5.03 o
   5  -1  11        2.54        3.99      5.33 o
   6  -1  11      126.91      128.30      6.79 o
   7  -1  11      102.61      108.11      9.05 o
   8  -1  11       52.93       47.57      6.01 o
   9  -1  11       45.27       44.78      5.72 o
  10  -1  11        9.18       13.90      6.23 o
  -3   0  11       15.29       13.44      6.10 o
  -2   0  11        3.35       10.90      7.07 o
  -1   0  11       41.29       39.08      4.90 o
   0   0  11      151.81      148.80      5.76 o
   1   0  11       11.06       15.78      5.28 o
   2   0  11      125.01      106.27      6.63 o
   3   0  11      168.89      196.51      7.31 o
   4   0  11       55.85       66.94      5.87 o
   5   0  11       20.58       17.50      5.28 o
   6   0  11      213.99      248.75      9.18 o
   7   0  11       69.31       71.54      5.93 o
   8   0  11        0.95        1.87      4.87 o
   9   0  11       15.55       26.92      7.84 o
  10   0  11        3.88        0.00      3.64 o
  -3   1  11       14.11       16.83      6.58 o
  -2   1  11        0.26        4.38      7.56 o
  -1   1  11      141.13      147.34      6.22 o
   0   1  11      259.56      287.96      8.29 o
   1   1  11        7.33        4.47      3.93 o
   2   1  11       29.91       34.56      4.20 o
   3   1  11       10.78        6.29      3.47 o
   4   1  11      182.52      194.64      8.33 o
   5   1  11      211.13      222.59      7.86 o
   6   1  11        0.03        3.96      4.81 o
   7   1  11       43.40       35.14      5.56 o
   8   1  11      144.07      153.28     10.91 o
   9   1  11       90.25       85.13      9.70 o
  10   1  11        9.57       14.47      7.84 o
  -3   2  11       49.80       57.00      7.42 o
  -2   2  11       12.53        6.69      6.25 o
  -1   2  11       51.01       55.77      7.25 o
   0   2  11       50.45       41.98      4.88 o
   1   2  11       16.81       17.65      4.36 o
   2   2  11       28.68       25.70      4.35 o
   3   2  11        8.10       10.73      3.76 o
   4   2  11        0.42        0.00      1.69 o
   5   2  11       20.43       20.84      3.91 o
   6   2  11      275.50      293.55      8.38 o
   7   2  11      262.95      260.64     12.85 o
   8   2  11       25.14       21.67      9.05 o
   9   2  11       24.64       26.60      8.81 o
  10   2  11        4.99        0.00      5.25 o
  -3   3  11       17.96       13.03      6.69 o
  -2   3  11        0.13        0.00      6.00 o
  -1   3  11       23.60       21.36      6.60 o
   0   3  11       66.18       63.31      5.25 o
   1   3  11       33.91       29.16      4.65 o
   2   3  11        0.89        0.00      2.48 o
   3   3  11      169.92      181.38      6.36 o
   4   3  11      222.77      238.17      6.44 o
   5   3  11       98.97       88.65      5.31 o
   6   3  11        8.07        8.33      3.74 o
   7   3  11       11.15        9.19      4.93 o
   8   3  11        1.19        0.00      6.95 o
   9   3  11       24.53       18.43      8.89 o
  10   3  11        2.99       12.21      8.41 o
  -2   4  11       10.08       12.95      6.79 o
  -1   4  11        0.88        0.83      4.24 o
   0   4  11       84.70       92.84      5.61 o
   1   4  11      216.63      205.63      8.43 o
   2   4  11       85.84       71.11      5.09 o
   3   4  11       23.69       30.78      4.60 o
   4   4  11       47.33       39.00      5.17 o
   5   4  11      108.10       86.67      5.07 o
   6   4  11      137.68      118.90      7.11 o
   7   4  11      111.99      105.08      6.89 o
   8   4  11        1.84        2.93      5.34 o
   9   4  11        6.13        0.00      4.12 o
  -2   5  11        0.04        0.00      8.54 o
  -1   5  11       35.73       39.89      7.17 o
   0   5  11       10.62        6.80      6.02 o
   1   5  11        1.49        1.76      2.84 o
   2   5  11        3.07        8.55      4.57 o
   3   5  11      315.83      347.87      7.82 o
   4   5  11      451.04      477.03      8.57 o
   5   5  11       43.47       34.21      5.63 o
   6   5  11        2.81        0.30      0.89 o
   7   5  11       19.16       15.41      5.66 o
   8   5  11        8.17        6.77      5.52 o
   9   5  11        8.90        5.09      7.60 o
  -1   6  11        8.50        6.29      6.67 o
   0   6  11       73.03       71.89      7.03 o
   1   6  11      165.77      153.86      8.16 o
   2   6  11       58.30       52.21      5.26 o
   3   6  11       20.04       15.43      4.48 o
   4   6  11        6.48        6.09      7.09 o
   5   6  11       31.25       19.16      8.00 o
   6   6  11       28.72       23.61      7.44 o
   7   6  11       49.85       61.60      9.22 o
   8   6  11       33.47       42.52      8.73 o
   0   7  11       35.60       42.52      7.08 o
   1   7  11       29.22       26.09      9.34 o
   2   7  11       39.81       40.42      6.66 o
   3   7  11      110.19      108.25     11.24 o
   4   7  11       57.46       61.60      8.81 o
   5   7  11        1.51        0.00      6.71 o
   6   7  11        1.46        6.47      7.36 o
   7   7  11      171.32      176.40     11.88 o
   2   8  11        6.51        0.73      4.52 o
   3   8  11        3.40        4.93      8.73 o
   4   8  11       32.76       47.05      9.70 o
   5   8  11       44.01       41.63      9.14 o
   0  -6  12        0.17        0.00      4.85 o
   1  -6  12       11.68        9.88      5.35 o
   2  -6  12       26.59       32.89      5.67 o
   3  -6  12        8.58       13.37      6.23 o
   4  -6  12       11.53       12.48      6.19 o
   5  -6  12       14.04       14.05      6.40 o
  -1  -5  12       12.53        7.29      6.02 o
   0  -5  12        1.53        0.00      3.22 o
   1  -5  12       18.90       13.61      5.86 o
   2  -5  12      127.71      143.66      6.89 o
   3  -5  12       78.15       73.35      7.03 o
   4  -5  12        0.14        0.00      6.31 o
   5  -5  12       39.59       36.13      6.36 o
   6  -5  12       51.50       49.57      7.45 o
   7  -5  12       19.11       16.43      6.11 o
  -1  -4  12        4.93        4.53      5.42 o
   0  -4  12       23.59       20.77      6.25 o
   1  -4  12        8.59       10.60      6.91 o
   2  -4  12        0.60        0.00      5.21 o
   3  -4  12        0.73        0.00      5.13 o
   4  -4  12        7.65        7.97      5.63 o
   5  -4  12       39.98       38.31      6.40 o
   6  -4  12       54.30       53.19      6.85 o
   7  -4  12       46.37       39.51      7.36 o
  -2  -3  12        0.02        0.00      4.00 o
  -1  -3  12       14.26       11.04      5.88 o
   0  -3  12        0.09        0.00      2.74 o
   1  -3  12       13.97        6.55      5.68 o
   2  -3  12      125.50      132.79      7.34 o
   3  -3  12       85.92       94.29      6.97 o
   4  -3  12        5.58        2.48      5.96 o
   5  -3  12       12.29       10.98      5.71 o
   6  -3  12       18.01       14.31      6.14 o
   7  -3  12       46.04       47.06      6.20 o
   8  -3  12        1.51        0.00      5.44 o
  -2  -2  12        2.22        2.83      8.08 o
  -1  -2  12      140.09      156.84      8.13 o
   0  -2  12      150.05      176.06     17.54 o
   1  -2  12        2.27        4.84      5.59 o
   2  -2  12       49.53       45.11      5.82 o
   3  -2  12       15.08        8.79      5.32 o
   4  -2  12        9.01        8.24      5.91 o
   5  -2  12       40.80       36.85      5.97 o
   6  -2  12      115.53      116.79      7.29 o
   7  -2  12       10.67        8.89      5.64 o
   8  -2  12       49.34       58.17      6.77 o
  -2  -1  12        0.03        0.00      7.60 o
  -1  -1  12        6.70        9.38      5.59 o
   0  -1  12        0.04        3.17      5.37 o
   1  -1  12        6.63        3.04      5.58 o
   2  -1  12      293.63      322.19     11.92 o
   3  -1  12      182.07      184.14      7.97 o
   4  -1  12        4.27        0.00      1.37 o
   5  -1  12       27.04       29.17      5.62 o
   6  -1  12      173.44      192.60      8.14 o
   7  -1  12       17.20       10.93      5.34 o
   8  -1  12       19.34       14.71      5.59 o
   9  -1  12       30.24       28.29      8.17 o
  -2   0  12        9.76       12.69      9.46 o
  -1   0  12      100.19      109.80      9.58 o
   0   0  12      128.36      128.97     10.87 o
   1   0  12       21.58       12.10      5.28 o
   2   0  12       20.83       19.38      6.11 o
   3   0  12       78.20       79.68      6.88 o
   4   0  12       11.47       15.07      5.72 o
   5   0  12        9.55        3.21      5.17 o
   6   0  12       21.69       22.34      5.32 o
   7   0  12       81.82       83.38      9.94 o
   8   0  12       37.16       40.50      6.39 o
   9   0  12       45.36       52.31      9.78 o
  -2   1  12        0.31        0.56      3.60 o
  -1   1  12        0.12        4.93      5.56 o
   0   1  12        4.28        2.69      3.53 o
   1   1  12       87.31       81.16      9.62 o
   2   1  12      117.31      115.62      6.88 o
   3   1  12       18.25       20.52      5.33 o
   4   1  12        0.26        0.23      2.06 o
   5   1  12       40.30       35.27      5.75 o
   6   1  12      212.85      227.02      8.41 o
   7   1  12      112.76      127.01      7.21 o
   8   1  12      148.32      155.95     12.13 o
   9   1  12       63.30       52.55     10.19 o
  -2   2  12       33.89       33.21      7.17 o
  -1   2  12       68.00       68.55      6.97 o
   0   2  12       28.28       28.26      4.64 o
   1   2  12       32.83       28.40      4.59 o
   2   2  12       84.20       96.36      6.00 o
   3   2  12      203.35      222.69     11.67 o
   4   2  12      122.81      131.94      7.88 o
   5   2  12       67.16       70.05      6.13 o
   6   2  12       25.87       26.34      5.40 o
   7   2  12        1.00        0.00     50.37 o
   8   2  12       89.14       86.34     10.43 o
   9   2  12      153.72      142.44     11.96 o
  -1   3  12       14.35       11.75      6.55 o
   0   3  12       31.72       27.19      4.93 o
   1   3  12       31.60       29.51      4.93 o
   2   3  12        0.14        0.00      0.85 o
   3   3  12        0.06        0.00      4.54 o
   4   3  12        0.40        0.00      2.84 o
   5   3  12      122.85      120.67      5.42 o
   6   3  12      186.28      187.29      7.64 o
   7   3  12       18.67        9.22      8.57 o
   8   3  12       37.41       45.11      8.97 o
   9   3  12       85.54       95.80     10.91 o
  -1   4  12        0.45        0.00      4.34 o
   0   4  12       16.25       24.21      6.61 o
   1   4  12        8.03        8.88      4.37 o
   2   4  12      190.38      206.71      7.60 o
   3   4  12      256.03      290.59      7.67 o
   4   4  12       15.37        8.49      4.21 o
   5   4  12       22.35       22.56      4.22 o
   6   4  12        0.14        0.00      4.53 o
   7   4  12       20.53       19.24      5.49 o
   8   4  12       60.95       57.80      9.78 o
   0   5  12        0.39        0.00      9.18 o
   1   5  12       86.22       85.79      5.74 o
   2   5  12       73.58       78.71      5.59 o
   3   5  12        1.72        2.44      4.15 o
   4   5  12       84.31       89.87      8.02 o
   5   5  12      140.79      149.70      7.60 o
   6   5  12       60.05       55.60      6.43 o
   7   5  12        9.06       13.70      5.61 o
   8   5  12        2.18        6.34      5.83 o
   1   6  12        6.57        0.00      6.51 o
   2   6  12      127.37      133.64      6.36 o
   3   6  12      162.65      163.54      6.68 o
   4   6  12       51.60       38.37      6.69 o
   5   6  12        0.94        0.00      7.49 o
   6   6  12        5.06        2.10      7.20 o
   7   6  12      107.27      112.53     10.59 o
   4   7  12        1.74        6.87      7.68 o
   3  -5  13        4.60        6.22      6.40 o
   4  -5  13       25.34       31.76      7.06 o
   1  -4  13       26.89       32.74      6.39 o
   2  -4  13       67.58       69.13      7.14 o
   3  -4  13        7.05        7.40      6.46 o
   4  -4  13        0.00        0.00      6.14 o
   5  -4  13        0.31        0.00      5.74 o
   6  -4  13        0.06        0.00      3.50 o
   0  -3  13        0.01        0.00      6.59 o
   1  -3  13        2.33        1.84      3.52 o
   2  -3  13        0.78        4.06      5.86 o
   3  -3  13        1.85        0.00      3.81 o
   4  -3  13        6.78        2.99      3.24 o
   5  -3  13        3.31        1.43      4.27 o
   6  -3  13        6.96        3.99      5.58 o
   7  -3  13       13.82        8.00      7.03 o
   0  -2  13       58.70       45.97      6.69 o
   1  -2  13       89.58       93.03      7.34 o
   2  -2  13       51.25       44.41      6.29 o
   3  -2  13        8.47        6.56      5.51 o
   4  -2  13        0.08        1.14      6.83 o
   5  -2  13        5.21        6.65      5.32 o
   6  -2  13        4.30        0.00      2.69 o
   7  -2  13        4.01        0.00      2.68 o
   0  -1  13       98.70      104.26      7.40 o
   1  -1  13       35.18       28.15      6.35 o
   2  -1  13        0.30        0.89      5.95 o
   3  -1  13        8.77        9.76      5.33 o
   4  -1  13       23.20       18.18      5.44 o
   5  -1  13       62.86       56.88      6.64 o
   6  -1  13       70.60       62.68      6.59 o
   7  -1  13       32.69       32.81      6.03 o
   8  -1  13       19.97       22.78      6.19 o
   0   0  13        2.48        0.92      3.31 o
   1   0  13        0.59        0.75      3.11 o
   2   0  13       15.98       21.03      5.72 o
   3   0  13       36.96       32.64      6.46 o
   4   0  13       65.84       71.01      6.60 o
   5   0  13      158.37      149.97     11.40 o
   6   0  13      165.02      162.55      8.05 o
   7   0  13        2.35        0.85      5.08 o
   8   0  13       56.02       55.64      6.25 o
   0   1  13       13.07        9.85      5.77 o
   1   1  13        6.55        4.71      5.70 o
   2   1  13       15.06       16.32      5.88 o
   3   1  13       68.26       76.91      7.29 o
   4   1  13        1.00        0.00      4.91 o
   5   1  13       13.64       13.08      5.28 o
   6   1  13        1.40        6.14      7.92 o
   7   1  13       10.28        9.15      5.38 o
   8   1  13       14.05       13.58      9.62 o
   0   2  13       53.54       48.23      6.85 o
   1   2  13       41.68       31.01      5.87 o
   2   2  13        6.58        1.35      5.96 o
   3   2  13        2.32        0.00      3.49 o
   4   2  13       85.19      104.20      7.13 o
   5   2  13      116.44      134.09      7.48 o
   6   2  13       14.82       10.46      6.18 o
   7   2  13        0.09        0.00      7.44 o
   8   2  13       20.37       21.67      9.62 o
   1   3  13       71.48       73.23      5.74 o
   2   3  13      157.20      153.05      6.44 o
   3   3  13      105.50      103.59      7.48 o
   4   3  13        4.04        0.00      2.37 o
   5   3  13       34.54       25.79      6.12 o
   6   3  13       22.11       25.30      8.65 o
   7   3  13        0.37        0.00      6.22 o
   2   4  13       31.64       27.78      5.03 o
   3   4  13        0.10        0.39      1.56 o
   4   4  13       59.74       65.44      5.54 o
   5   4  13      131.91      130.53      6.64 o
   6   4  13       19.89       11.40      9.78 o
   7   4  13        3.29        1.29      9.22 o
   3   5  13       34.47       33.60      5.12 o
   4   5  13        1.47        0.00      3.51 o
   5   5  13        2.24        5.92      5.47 o
   4  -2  14        7.03        3.45      6.07 o
   3  -1  14        6.40        6.42      6.28 o
   4  -1  14       35.68       36.99      7.40 o
   5  -1  14       10.88       17.37      6.45 o
   3   0  14        4.23        0.94      5.17 o
   4   0  14       32.53       27.37      6.54 o
   5   0  14       47.19       53.51      6.48 o
   3   1  14       35.07       45.63      8.77 o
   4   1  14      155.41      157.17      8.07 o
   5   1  14       85.35       86.83      7.56 o
   4   2  14        0.37        2.07      6.07 o
   5   2  14       10.22        4.97      5.79 o
 
